# Supplementary material for: Quantitative metagenomics for marine prokaryotes and photosynthetic eukaryotes
Source: ISME Commun. 2025 Jul 30;5(1):ycaf131. doi: 10.1093/ismeco/ycaf131 (PMC12378644; doi:10.1093/ismeco/ycaf131)
Supplement: Supplementary-Tables-ISME_Comm_ycaf131 [file supplementary-tables-isme_comm_ycaf131.xlsx]

## Sheet: Content
Table S1	Results of microscopy and flow cytometry for the AMT29 samples
Table S2	Amounts of internal standards (ISDs) added to the AMT29 samples
Table S3	Sequencing and calculation of ISDs for the AMT29 samples
Table S4	The absolute abundance of prokaryotes in the AMT29 samples
Table S5	The taxonomy of psbO genes decteced in the AMT29 samples
Table S6	The absolute abundance of eukaryotes in the AMT29 samples
Table S7	Resequencing and calculation of ISDs for the 10 AMT29 samples

## Sheet: Table S1
								Microscopy								Flow cytometry
SampleID	Latitude	Longitude	Date	Depth	Season	CTD	Site	Bacillariophyceae [Cell/L]	ADinophyceae [Cell/L]	HDinophyceae [Cell/L]	Fil Cyanophyceae [Cell/L]	Haptophyceae except Coccolithophyceae [Cell/L]	Euglenophyceae [Cell/L]	Cryptophyceae [Cell/L]	Prasinophyceae [Cell/L]	Cryptophytes [Cell/L]	Coccolithophores [Cell/L]	Synecoccocus [Cell/L]	Prochlorococcus [Cell/L]	PEUK [Cell/L]	NEUK [Cell/L]
DNA-tag-2	48°31.309'	-7°12.224'	16/10/2019	2	Winter	DY110_002	2	5040	22620	1440			680			78700	23070	17712140	879500	2432200	1374900	3807100
DNA-tag-3	47°14.604'	-9°18.913'	17/10/2019	5	Winter	DY110_003	3	2060	6560	80		520		40	60	17500	0	13683490	43697680	6188030	76800	6264830
DNA-tag-4	46°09.924'	-13°52.933'	18/10/2019	5	Winter	DY110_004	4	800	10580	320		2480				12100	2690	1197920	89414400	989760	895800	1885560
DNA-tag-5	44°44.635'	-16°10.061'	19/10/2019	5	Winter	DY110_005	5	1660	8340	460		600				2700	4020	1646880	62986510	1901690	123400	2025090
DNA-tag-6	43°54.850'	-17°08.870'	19/10/2019	10	Winter	DY110_006	6	620	9020	420		200			40	1300	2680	3368860	86769730	1557030	376900	1933930
DNA-tag-7	42°14.509'	-19°11.766'	20/10/2019	5	Winter	DY110_007	7	220	9740	240		200				2700	2720	1149370	91677210	389480	249200	638680
DNA-tag-8	41°27.928'	-20°11.317'	20/10/2019	5	Winter	DY110_008	8	100	7860	200		880			20	1400	4090	915140	97838050	537920	230100	768020
DNA-tag-9	40°10.672'	-21°55.778'	21/10/2019	2	Winter	DY110_009	9	180	6100	80		1840			40	2700	4120	2214120	154143460	1451390	303200	1754590
DNA-tag-10	35°55.370'	-26°52.760'	23/10/2019	2	Winter	DY110_010	10	180	10800	320					40	2400	1220	1740310	171238370	689100	127300	816400
DNA-tag-11	35°05.480'	-27°37.480'	23/10/2019	5	Winter	DY110_011	11	180	8380	160						3700	3670	1137000	173736670	388000	215400	603400
DNA-tag-12	33°10.710'	-29°20.090'	24/10/2019	2	Winter	DY110_012	12	140	3440	140					20	1300	1310	1886080	181875620	504630	138900	643530
DNA-tag-13	32°24.116'	-30°01.426'	24/10/2019	5	Winter	DY110_013	13	150	5370	150					20	1300	5240	1295660	153084180	389290	175600	564890
DNA-tag-14	30°16.060'	-31°51.640'	25/10/2019	10	Winter	DY110_014	14									1300	3870	2709830	63709170	250080	180500	430580
DNA-tag-15	28°45.660'	-33°01.776'	26/10/2019	5	Winter	DY110_015	15	160	7800	120					60	1300	1350	1703060	94479630	140210	144300	284510
DNA-tag-16	27°57.252'	-33°41.081'	26/10/2019	5	Winter	DY110_016	16	300	7840	400						0	4040	1349590	138727040	492080	156400	648480
DNA-tag-17	26°08.400'	-35°11.690'	27/10/2019	5	Winter	DY110_017	17	300	10200	320	24220				60	1300	2680	3229690	6.67551e+07	553370	162100	715470
DNA-tag-18	25°18.030'	-35°54.270'	27/10/2019	5	Winter	DY110_018	18	140	7600	120	15980				20	0	4020	316210	37597310	426090	160800	586890
DNA-tag-19	23°25.198'	-37°31.895'	28/10/2019	5	Winter	DY110_019	19		7160	140	17340					0	6640	834100	112983930	507000	197800	704800
DNA-tag-20	22°35.258'	-37°41.962'	28/10/2019	5	Winter	DY110_020	20	280	8880	200	2800					1300	5310	1213990	153318230	456570	199100	655670
DNA-tag-21	19°47.920'	-34°46.656'	29/10/2019	5	Winter	DY110_021	21	180	9400	80	30960					2700	2650	1428710	285767330	404800	171200	576000
DNA-tag-22	18°03.412'	-32°58.394'	30/10/2019	5	Winter	DY110_022	22	240	12700	140	11040					2600	2610	2997160	354560950	697300	217700	915000
DNA-tag-23	17°16.736'	-32°09.071'	30/10/2019	5	Winter	DT110_023	23	140	6900	100	25440					5200	0	3445020	505590420	772890	136900	909790
DNA-tag-24	15°35.453'	-30°25.580'	31/10/2019	5	Winter	DY110_024	24	700	9200	220	28200	1840				0	7750	18060000	301420000	922700	166700	1089400
DNA-tag-25	14°44.299'	-29°41.062'	31/10/2019	5	Winter	DY110_025	25	960	8920	120	880	280		100		2600	5170	21560000	307265000	750820	159000	909820
DNA-tag-26	12°44.620'	-28°30.090'	2019-01-11	2	Winter	DY110_026	26	1240	14820	280		2560		80		2600	5260	31765790	505409860	1959940	155200	2115140
DNA-tag-27	11°50.693'	-27°57.649'	2019-01-11	5	Winter	DY110_027	27	1640	10340	200	71960					5300	2630	63613990	169458770	1064160	223600	1287760
DNA-tag-28	09°53.018'	-26°47.602'	2019-02-11	5	Winter	DY110_028	28	1120	13360	220	2320	560				2500	8880	24323830	427730140	1614060	250000	1864060
DNA-tag-29	08°53.500'	-26°11.970'	2019-02-11	2	Winter	DY110_029	29	440	11140	240	34560					8900	3810	16939810	239292880	1017670	175100	1192770
DNA-tag-30	06°44.974'	-24°59.969'	2019-03-11	5	Winter	DY110_030	30	440	7860	120	1960	1720				2700	1350	20062210	240643330	1111790	207800	1319590
DNA-tag-31	05°31.302'	-25°00.108'	2019-03-11	5	Winter	DY110_031	31	1380	8480	60	35800	2160				6700	2700	20440750	229115300	758280	156500	914780
DNA-tag-32	02°52.747'	-24°59.677'	2019-04-11	2	Winter	DY110_032	32	120	5040		36900					1300	1330	40981410	393611350	887980	188000	1075980
DNA-tag-33	01°40.604'	-25°0.528'	2019-04-11	2	Winter	DY110_033	33	200	7520	40	2200					12000	5330	10245350	174956560	549320	180000	729320
DNA-tag-34	-0°34.870'	-24°59.978'	2019-05-11	2	Winter	DY110_034	34	160	7500	80	8740					2700	1340	8475630	379511410	2082440	192600	2275040
DNA-tag-35	-04°18.026'	-24°59.930'	2019-06-11	2	Summer	DY110_035	36	120	7820	380						2600	1300	2081210	353905880	1313760	172000	1485760
DNA-tag-36	-05°02.617'	-25°00.090'	2019-06-11	2	Summer	DY110_036	37	180	7520	40						5200	1300	1846230	382472130	918850	168100	1086950
DNA-tag-37	-07°23.670'	-25°0.491'	2019-07-11	2	Summer	DY110_037	39	20	8060	100						1300	6520	2.08372e+06	286619830	1236860	222900	1459760
DNA-tag-38	-08°24.330'	-24°59.000'	2019-07-11	2	Summer	DY110_038	40		6720	100						10400	3910	2407060	249795400	890170	172000	1062170
DNA-tag-39	-10°40.088'	-25°00.047'	2019-08-11	2	Summer	DY110_039	42	120	5942	160						0	8140	2157200	334052690	1165150	162800	1327950
DNA-tag-40	-11°52.920'	-25°00.046'	2019-08-11	2	Summer	DY110_040	43	140	3920	180						23100	2710	2644310	324588850	919640	104400	1024040
DNA-tag-41	-14°16.288'	-24°59.651'	2019-09-11	2	Summer	DY110_041	44	80	7720	260					40	2700	0	1648040	392162210	977970	115300
DNA-tag-42	-15°26.552'	-25°00.200'	2019-09-11	2	Summer	DY110_042	45	140	2940	160		80				9500	1360	1440400	70116800	748730	101700	850430
DNA-tag-43	-20°14.780'	-24°59.740'	2019-11-11	2	Summer	DY110_043	47	210	4801	30						21600	21620	2291260	326786090	10483610	1318600	11802210
DNA-tag-44	-21°26.246'	-24°50.248'	2019-11-11	2	Summer	DY110_044	48	160	6500	360						4100	6840	2357010	105314870	771350	125800	897150
DNA-tag-45	-23°43.547'	-24°55.250'	2019-12-11	2	Summer	DY110_045	50	450	3210	180					10	0	1370	2729440	271579430	987430	143600	1131030
DNA-tag-46	-24°44.102'	-25°12.281'	2019-12-11	2	Summer	DY110_046	51	140	8460	400						4100	1370	2994800	156525890	795970	212000	1007970
DNA-tag-47	-26°45.731'	-25°48.404'	13/11/2019	2	Summer	DY110_047	52	290	2171	60						0	2590	3115220	295322770	964060	224200	1188260
DNA-tag-48	-27°42.528'	-26°05.105'	13/11/2019	2	Summer	DY110_048	53	280	5430	130					10	6500	2590	5089670	273534640	703610	320100	1023710
DNA-tag-49	-30°01.616'	-26°47.128'	14/11/2019	2	Summer	DY110_049	54	60	3690	110						0	3910	3197440	328319200	1156140	169600	1325740
DNA-tag-50	-31°12.706'	-27°09.010'	14/11/2019	2	Summer	DY110_050	55		4170	200						6500	3910	3016150	193016070	1101340	203600	1304940
DNA-tag-51	-33°35.932'	-27°53.440'	15/11/2019	2	Summer	DY110_051	56	120	3060	160						5400	4020	4634930	175435980	2018570	222400	2240970
DNA-tag-52	-34°46.624'	-28°15.124'	15/11/2019	2	Summer	DY110_052	57									4000	0	3698010	155710260	1733270	218300	1951570
DNA-tag-53	-37°04.897'	-29°01.019'	16/11/2019	2	Summer	DY110_053	58									7600	20260	47286640	23263490	9024830	916700	9941530
DNA-tag-54	-40°21.334'	-31°02.357'	17/11/2019	3	Summer	DY110_054	60	1700	11820					820	60	78500	23550	185599290	1211770	37645920	3046400	40692320
DNA-tag-55	-41°54.088'	-35°25.860'	18/11/2019	2	Summer	DY110_055	62	11120	2160	40						13100	2610	4962900	0	7595930	1766700	9362630
These data were kindly provided by Prof. Vanda Brotas (University of Lisbon, Portugal).

## Sheet: Table S2
ID	Internal standard (ng)	Each*	Thermus	Blautia	Deinococcus			Thermus thermophilus HB27	Blautia producta ATCC 27340	Deinococcus radiodurans ATCC 13939
CTD002	156	52	2.21327e+07	7.65252e+06	1.44675e+07		Name	ATCC® BAA-163™	ATCC® 27340™	ATCC® 13939™
CTD003	53.1	17.7	7.53363e+06	2.6048e+06	4.92453e+06		Length	2,143,708 nt	6,200,054 nt	3,279,485 nt
CTD004	103.5	34.5	1.46842e+07	5.07716e+06	9.59865e+06		Number of CDS	2244	5714	3148
CTD005	3.03	1.01	429885	148636	281004
CTD006	115	38.3333	1.63158e+07	5.64128e+06	1.06652e+07
CTD007	97.8	32.6	1.38755e+07	4.79754e+06	9.07003e+06
CTD008	108.3	36.1	1.53652e+07	5.31262e+06	1.00438e+07		https://genomes.atcc.org/genomes/dfcaa2c481db4c2b
CTD009	102.9	34.3	1.45991e+07	5.04772e+06	9.54301e+06		https://genomes.atcc.org/genomes/5fc0a5a6a714430a
CTD010	50.1	16.7	7.108e+06	2.45764e+06	4.6463e+06		https://genomes.atcc.org/genomes/4512585a97e741d2
CTD011	1.53	0.51	217071	75053.6	141893
CTD012	1.32	0.44	187277	64752.1	122418
CTD013	99.6	33.2	1.41309e+07	4.88584e+06	9.23696e+06
CTD014	103.8	34.6	1.47268e+07	5.09187e+06	9.62647e+06		Attention: The very low concentration of ISDs, especially when diluted in TE buffer or water, may alter the salt concentration after adding to the samples, which can interfere with nucleic acids binding to the column during the DNA/RNA pufirication process.
CTD015	59.1	19.7	8.38489e+06	2.89913e+06	5.48097e+06
CTD016	64.5	21.5	9.15102e+06	3.16402e+06	5.98177e+06
CTD017	28.8	9.6	4.08604e+06	1.41277e+06	2.67093e+06
CTD018	74.7	24.9	1.05982e+07	3.66438e+06	6.92772e+06
CTD019	103.2	34.4	1.46416e+07	5.06244e+06	9.57083e+06
CTD020	0.849	0.283	120453	41647.4	78736.8
CTD021	2.355	0.785	334119	115524	218404
CTD022	7.2	2.4	1.02151e+06	353193	667732
CTD023	16.05	5.35	2.27712e+06	787327	1.48849e+06
CTD024	11.92	3.97333	1.69117e+06	584731	1.10547e+06
CTD025	51	17	7.23569e+06	2.50179e+06	4.72977e+06
CTD026	3.77	1.25667	534874	184936	349632
CTD027	3.54	1.18	502242	173653	328302
CTD028	4.54	1.51333	644119	222708	421042
CTD029	3.44	1.14667	488055	168748	319028
CTD030	4.72	1.57333	669656	231538	437736
CTD031	5.52	1.84	783157	270782	511928
CTD032	3.55	1.18333	503661	174144	329229
CTD033	3.84	1.28	544805	188370	356124
CTD034	3.96	1.32	561830	194256	367253
CTD035	4.49	1.49667	637025	220255	416405
CTD036	0.25	0.0833333	35469.1	12263.7	23185.2
CTD037	3.66	1.22	519267	179540	339431
CTD038	3.71	1.23667	526361	181993	344068
CTD039	3.06	1.02	434142	150107	283786
CTD040	2.92	0.973333	414279	143240	270803
CTD042	2.6	0.866667	368878	127542	241126
CTD043	2.19	0.73	310709	107430	203102
CTD044	1.98	0.66	280915	97128.2	183626
CTD045	4.45	1.48333	631350	218293	412696
CTD046	2.87	0.956667	407185	140787	266166
CTD047	3.27	1.09	463936	160409	303262
CTD048	2.29	0.763333	324897	112335	212376
CTD049	3.63	1.21	515011	178068	336648
CTD050	1.33	0.443333	188696	65242.7	123345
CTD051	3.48	1.16	493730	170710	322737
CTD052	2.47	0.823333	350435	121165	229069
CTD053	6.14	2.04667	871121	301195	569427
CTD054	4.7	1.56667	666819	230557	435881
CTD055	4.71	1.57	668237	231047	436808
*Three ISDs were pooled for the AMT29 samples.
CTD041 was excluded due to extreme low DNA yield and sequencing depth.

## Sheet: Table S3
		Trimmomatic	PEAR forward and reverse merge						Internal Standard Recovery (all three genomic standards)			# Individual genome internal standard reads									Internal Standard Genomes added to the sample (Sa)				Recovery ratio (R)							Absolute abundance
ID	RAW	QC (LEADING:5 TRAILING:5 SLIDINGWINDOW:5:20 MINLEN:50)	PEAR	min_len	avg_len	max_len	Merge ratio		Reads (blastn, 95%id, 50%coverage)	Reads without internal		All three internal (blastx, 95% id)	Recovery ratio	Thermus	cov. (Sr)	Blautia	cov. (Sr)	Deinococcus	cov. (Sr)		Thermus added	Blautia added	Deinococcus added		Based on Thermus. recovery	Based on Blautia recovery	Based on Deino. recovery	average recovery of all three internal standards	%CV		ID	Total recA hits (recA Gs)	total radA hits (Archaea Gs)	Bacteria cell abundance per L (recA Ga) (1L)	Archaea cell abundance per L (1L)	Synechococcales in recA	Synechococcales hits (recA) (1L)	Total psbO hits	Cyanobacterial psbO hits	Eukaryotic psbO hits	Eukaryota/Synechococcales ratio	Eukaryota cell abundance (recA adjusted) (1L)-Equation4	Eukaryota cell abundance (based on psbO) (1L)- Equation3
CTD002	7897593	7445054	6872509	120	257.9	492	92.3097		259640	6612869		237876	3.46127	108598	48.3948	81182	14.2076	48096	15.2783		2.21327e+07	7.65252e+06	1.44675e+07		2.18658e-06	1.85658e-06	1.05604e-06	1.69973e-06	34.2031		CTD002	2575	258	1.51494e+09	1.51789e+08	66	3.88296e+07	69	54	15	0.277778	1.0786e+07	8.82492e+06
CTD003	9227750	8738644	8032608	120	261.7	492	91.9205		96646	7935962		88120	1.09703	39341	17.5316	31643	5.5378	17136	5.44346		7.53363e+06	2.6048e+06	4.92453e+06		2.32712e-06	2.126e-06	1.10538e-06	1.85283e-06	35.3555		CTD003	3063	184	1.65315e+09	9.93075e+07	173	9.33707e+07	162	145	17	0.117241	1.09469e+07	9.17515e+06
CTD004	8245868	7745753	7121002	120	256.2	492	91.9343		267369	6853633		244786	3.43752	110484	49.2353	84664	14.8169	49638	15.7681		1.46842e+07	5.07716e+06	9.59865e+06		3.35294e-06	2.91835e-06	1.64274e-06	2.63801e-06	33.6958		CTD004	2596	59	9.84074e+08	2.23653e+07	362	1.37224e+08	261	252	9	0.0358566	4.9204e+06	3.41166e+06
CTD005	6298049	5904536	5462969	120	250.5	492	92.5216		9119	5453850		8288	0.151712	3847	1.71435	2657	0.464998	1784	0.566709		429885	148636	281004		3.98792e-06	3.12845e-06	2.01673e-06	3.04437e-06	32.4627		CTD005	1884	174	6.18848e+08	5.71548e+07	187	6.14249e+07	167	153	14	0.0915033	5.62058e+06	4.59866e+06
CTD006	6622431	6193876	5768370	120	248.4	492	93.1302		289207	5479163		264843	4.5913	121357	54.0807	82844	14.4984	60642	19.2637		1.63158e+07	5.64128e+06	1.06652e+07		3.31462e-06	2.57006e-06	1.80622e-06	2.56363e-06	29.42		CTD006	2006	77	7.82483e+08	3.00355e+07	259	1.01028e+08	202	196	6	0.0306122	3.09271e+06	2.34043e+06
CTD007	9209866	8699189	8018144	120	260.3	492	92.1712		386324	7631820		352243	4.39307	155018	69.0811	132120	23.1222	65105	20.6814		1.38755e+07	4.79754e+06	9.07003e+06		4.97864e-06	4.81958e-06	2.28019e-06	4.02614e-06	37.6074		CTD007	3477	116	8.63607e+08	2.88117e+07	508	1.26176e+08	334	330	4	0.0121212	1.5294e+06	993508
CTD008	7699886	7267594	6745142	120	255.6	492	92.8112		720058	6025084		660393	9.79065	295868	131.848	228223	39.941	136302	43.298		1.53652e+07	5.31262e+06	1.00438e+07		8.58098e-06	7.51814e-06	4.31091e-06	6.80334e-06	32.6746		CTD008	2006	131	2.94855e+08	1.92552e+07	117	1.71974e+07	76	69	7	0.101449	1.74467e+06	1.02891e+06
CTD009	7114425	6719642	6192607	120	263	492	92.1568		429263	5763344		392283	6.3347	171549	76.4479	146455	25.6309	74279	23.5956		1.45991e+07	5.04772e+06	9.54301e+06		5.23649e-06	5.07772e-06	2.47256e-06	4.26225e-06	36.4116		CTD009	2328	51	5.4619e+08	1.19655e+07	620	1.45463e+08	491	484	7	0.0144628	2.1038e+06	1.64232e+06
CTD010	2296473	2166909	2008833	120	239.6	492	92.705		77306	1931527		70427	3.50587	29638	13.2077	27719	4.85107	13070	4.15184		7.108e+06	2.45764e+06	4.6463e+06		1.85814e-06	1.97387e-06	8.9358e-07	1.5752e-06	37.6542		CTD010	968	6	6.14526e+08	3.80905e+06	268	1.70137e+08	149	149	0	0	0
CTD011	2486508	2349526	2166034	120	250.3	492	92.1903		1727	2164307		1563	0.0721595	712	0.317291	525	0.0918796	326	0.103558		217071	75053.6	141893		1.46169e-06	1.22419e-06	7.2983e-07	1.13857e-06	32.7927		CTD011	1127	19	9.89839e+08	1.66876e+07	287	2.52071e+08	172	171	1	0.00584795	1.4741e+06	878295
CTD012	9315510	8866848	8311622	120	252.6	492	93.7382		6993	8304629		6360	0.0765194	2733	1.21791	2353	0.411796	1274	0.404701		187277	64752.1	122418		6.50329e-06	6.35957e-06	3.30591e-06	5.38959e-06	33.5081		CTD012	3917	67	7.26772e+08	1.24314e+07	1067	1.97974e+08	832	827	5	0.00604595	1.19694e+06	927715
CTD013	9115276	8665617	7843255	120	264.9	492	90.5101		389159	7454096		356103	4.54025	156250	69.6301	126255	22.0957	73598	23.3793		1.41309e+07	4.88584e+06	9.23696e+06		4.92751e-06	4.5224e-06	2.53106e-06	3.99366e-06	32.1195		CTD013	3686	51	9.22964e+08	1.27702e+07	696	1.74276e+08	485	481	4	0.00831601	1.44928e+06	1.00159e+06
CTD014	3133643	2971055	2696703	120	244.4	492	90.7658		179921	2516782		164999	6.11855	76390	34.0419	56977	9.97147	31632	10.0483		1.47268e+07	5.09187e+06	9.62647e+06		2.31157e-06	1.95831e-06	1.04382e-06	1.77123e-06	36.9377		CTD014	1378	2	7.7799e+08	1.12916e+06	196	1.10657e+08	117	116	1	0.00862069	953943	564579
CTD015	3354135	3087731	2776652	120	237.6	492	89.9253		182460	2594192		168087	6.05359	80626	35.9296	44057	7.71036	43404	13.7878		8.38489e+06	2.89913e+06	5.48097e+06		4.28504e-06	2.65954e-06	2.51558e-06	3.15339e-06	31.1627		CTD015	1285	10	4.07498e+08	3.17119e+06	266	8.43537e+07	160	158	2	0.0126582	1.06777e+06	634239
CTD016	9127019	8633518	7907728	120	259.9	492	91.5933		337948	7569780		309843	3.91823	136759	60.9443	97495	17.0625	75589	24.0118		9.15102e+06	3.16402e+06	5.98177e+06		6.65983e-06	5.39265e-06	4.01416e-06	5.35555e-06	24.7076		CTD016	3730	47	6.96474e+08	8.77595e+06	679	1.26784e+08	546	544	2	0.00367647	466119	373445
CTD017	2578460	2459521	2268129	120	250.7	492	92.2183		49618	2218511		45104	1.9886	20014	8.91889	14806	2.59118	10284	3.26684		4.08604e+06	1.41277e+06	2.67093e+06		2.18277e-06	1.83411e-06	1.22311e-06	1.74666e-06	27.8114		CTD017	1134	1	6.49238e+08	572520	176	1.00764e+08	110	108	2	0.0185185	1.86599e+06	1.14504e+06
CTD018	7581534	7255470	6786993	120	257.5	492	93.5431		136375	6650618		271219	3.99616	116470	51.9029	94033	16.4566	60716	19.2872		1.05982e+07	3.66438e+06	6.92772e+06		4.89734e-06	4.49096e-06	2.78406e-06	4.05745e-06	27.637		CTD018	3538	23	8.71975e+08	5.66858e+06	620	1.52805e+08	516	513	3	0.00584795	893598	739380
CTD019	8355781	7901215	7388430	120	252	492	93.51		596681	6791749		549422	7.43625	252012	112.305	168483	29.486	128927	40.9552		1.46416e+07	5.06244e+06	9.57083e+06		7.67024e-06	5.82447e-06	4.27917e-06	5.92462e-06	28.6558		CTD019	3977	26	6.71266e+08	4.38846e+06	655	1.10556e+08	435	432	3	0.00696056	769528	506361
CTD020	6586070	6285361	5751656	120	253.7	492	91.5088		2484	5749172		2244	0.0390149	991	0.441622	740	0.129506	513	0.162961		120453	41647.4	78736.8		3.66634e-06	3.10959e-06	2.06969e-06	2.94854e-06	27.4854		CTD020	2913	27	9.87946e+08	9.15707e+06	579	1.96368e+08	422	415	7	0.0168675	3.31224e+06	2.37405e+06
CTD021	7037738	6734308	6250270	120	261.1	492	92.8124		8592	6241678		7761	0.124171	3246	1.44652	2882	0.504375	1633	0.518742		334119	115524	218404		4.32937e-06	4.36599e-06	2.37515e-06	3.69017e-06	30.8655		CTD021	3407	39	9.23264e+08	1.05686e+07	966	2.61777e+08	699	696	3	0.00431655	1.12997e+06	812971
CTD022	6252308	5937125	5407958	120	260.6	492	91.0872		13662	5394296		12387	0.229051	5265	2.34626	4393	0.768813	2729	0.8669		1.02151e+06	353193	667732		2.29685e-06	2.17675e-06	1.29827e-06	1.92396e-06	28.3362		CTD022	2711	50	1.40907e+09	2.59881e+07	1027	5.33795e+08	731	726	5	0.00688705	3.67628e+06	2.59881e+06
CTD023	5898835	5635088	5104593	120	265.4	492	90.5859		13813	5090780		32543	0.637524	14604	6.50802	11118	1.94575	6821	2.16677		2.27712e+06	787327	1.48849e+06		2.85801e-06	2.47133e-06	1.45569e-06	2.26168e-06	32.0244		CTD023	2592	35	1.14605e+09	1.54752e+07	697	3.08178e+08	540	536	4	0.00749064	2.30845e+06	1.7686e+06
CTD024	5919339	5609743	5020100	120	263.9	492	89.4889		12832	5007268		11713	0.233322	4612	2.05526	4409	0.771614	2692	0.855146		1.69117e+06	584731	1.10547e+06		1.21529e-06	1.3196e-06	7.7356e-07	1.10282e-06	26.2851		CTD024	1396	76	1.26585e+09	6.89143e+07	528	4.78773e+08	350	349	1	0.00286533	1.37184e+06	906768
CTD025	7623023	7056507	6317198	120	260.6	492	89.523		113931	6203267		103696	1.64149	43684	19.467	36052	6.30942	23960	7.61118		7.23569e+06	2.50179e+06	4.72977e+06		2.69042e-06	2.52196e-06	1.60921e-06	2.27386e-06	25.5837		CTD025	2686	87	1.18125e+09	3.82609e+07	970	4.26587e+08	746	744	2	0.00268817	1.14674e+06	879561
CTD026	3223169	3055426	2822982	120	252.7	492	92.3924		901	2822081		2029	0.0718744	993	0.442513	583	0.10203	453	0.143901		534874	184936	349632		8.27323e-07	5.51705e-07	4.11578e-07	5.96869e-07	35.4383		CTD026	1468	14	2.4595e+09	2.34557e+07	359	6.01472e+08	283	283	0	0	0
CTD027	3480807	3268432	2938394	120	248.5	492	89.9023		4535	2933859		4138	0.140825	2014	0.897504	1055	0.184634	1069	0.339581		502242	173653	328302		1.787e-06	1.06323e-06	1.03436e-06	1.29486e-06	32.9336		CTD027	1230	102	9.49908e+08	7.87729e+07	248	1.91526e+08	176	175	1	0.00571429	1.09444e+06	772283
CTD028	9867292	9363117	8566217	120	264	492	91.4889		11187	8555030		10171	0.118734	5036	2.24421	2801	0.4902	2334	0.741423		644119	222708	421042		3.48415e-06	2.20109e-06	1.76092e-06	2.48205e-06	36.0715		CTD028	4161	89	1.67643e+09	3.58574e+07	1446	5.82582e+08	1033	1018	15	0.0147348	8.58422e+06	6.04338e+06
CTD029	7302443	6944658	6321215	120	257.7	492	91.0227		6399	6314816		5826	0.0921658	2967	1.32219	1677	0.29349	1182	0.375476		488055	168748	319028		2.70911e-06	1.73922e-06	1.17694e-06	1.87509e-06	41.335		CTD029	3415	88	1.82125e+09	4.69311e+07	774	4.1278e+08	519	517	2	0.00386847	1.59683e+06	1.06662e+06
CTD030	2168670	2055790	1883757	120	259.8	492	91.6318		3035	1880722		2774	0.147259	1373	0.611854	792	0.138607	609	0.193456		669656	231538	437736		9.13683e-07	5.98636e-07	4.41947e-07	6.51422e-07	36.8819		CTD030	999	29	1.53357e+09	4.4518e+07	207	3.17766e+08	155	155	0	0	0
CTD031	7005659	6671789	6120606	120	261	492	91.7386		8715	6111891		7896	0.129007	3789	1.6885	2430	0.425271	1677	0.532719		783157	270782	511928		2.15602e-06	1.57053e-06	1.04061e-06	1.58906e-06	35.111		CTD031	3247	84	2.04335e+09	5.28616e+07	600	3.77583e+08	477	475	2	0.00422833	1.59654e+06	1.25861e+06
CTD032	8964594	8506741	7789344	120	259.1	492	91.5667		7596	7781748		6903	0.0886211	3339	1.48797	1877	0.328491	1687	0.535896		503661	174144	329229		2.9543e-06	1.88632e-06	1.62773e-06	2.15612e-06	32.6159		CTD032	3740	66	1.7346e+09	3.06106e+07	1004	4.65652e+08	719	716	3	0.0041958	1.95378e+06	1.39139e+06
CTD033	11005065	10483961	9552657	120	267.8	492	91.1169		11078	9541579		10166	0.106421	4865	2.168	3081	0.539202	2220	0.70521		544805	188370	356124		3.97941e-06	2.86246e-06	1.98024e-06	2.9407e-06	34.0694		CTD033	4716	223	1.6037e+09	7.58322e+07	975	3.31553e+08	672	667	5	0.00750751	2.48914e+06	1.70027e+06
CTD034	3263249	3070613	2863354	120	240.1	492	93.2502		3435	2859919		3099	0.10823	1534	0.683601	851	0.148932	714	0.226811		561830	194256	367253		1.21674e-06	7.6668e-07	6.17587e-07	8.67002e-07	35.9768		CTD034	1513	53	1.74509e+09	6.11302e+07	416	4.79814e+08	288	288	0	0	0
CTD035	5341208	5079040	4636852	120	264.1	492	91.2939		4751	4632101		4310	0.092951	2143	0.954991	1276	0.223311	891	0.283037		637025	220255	416405		1.49914e-06	1.01387e-06	6.79715e-07	1.06424e-06	38.7157		CTD035	2410	26	2.26452e+09	2.44305e+07	713	6.69959e+08	457	454	3	0.00660793	4.42704e+06	2.8189e+06
CTD036	9302775	8883632	8321238	120	255.6	492	93.6693		668	8320570		562	0.0067538	259	0.115419	188	0.0329016	115	0.0365311		35469.1	12263.7	23185.2		3.25407e-06	2.68286e-06	1.57563e-06	2.50418e-06	34.0777		CTD036	3958	51	1.58055e+09	2.03659e+07	1370	5.47084e+08	920	919	1	0.00108814	595304	399332
CTD037	7019803	6685160	6093459	120	259.7	492	91.149		5747	6087712		5216	0.0856	2478	1.10428	1524	0.266713	1214	0.385642		519267	179540	339431		2.12661e-06	1.48554e-06	1.13614e-06	1.58276e-06	31.7381		CTD037	3017	30	1.90616e+09	1.89542e+07	907	5.73049e+08	680	679	1	0.00147275	843960	631807
CTD038	7486910	7141456	6616355	120	256.8	492	92.6471		7497	6608858		6851	0.103546	3333	1.48529	1978	0.346167	1540	0.489199		526361	181993	344068		2.82182e-06	1.90209e-06	1.42181e-06	2.04857e-06	34.7268		CTD038	3042	48	1.48494e+09	2.34309e+07	1057	5.15969e+08	775	770	5	0.00649351	3.35045e+06	2.44072e+06
CTD039	6865661	6511205	6058413	120	257.2	492	93.046		7246	6051167		6623	0.109319	3348	1.49198	1775	0.310641	1500	0.476493		434142	150107	283786		3.43662e-06	2.06946e-06	1.67906e-06	2.39504e-06	38.5341		CTD039	2884	35	1.20415e+09	1.46135e+07	802	3.34858e+08	589	586	3	0.00511945	1.71429e+06	1.25259e+06
CTD040	6910997	6627305	6231468	120	253.8	492	94.0272		13532	6217936		12409	0.199134	6268	2.79323	3163	0.553553	2978	0.945997		414279	143240	270803		6.74238e-06	3.86452e-06	3.49331e-06	4.70007e-06	37.8378		CTD040	3503	56	7.45308e+08	1.19147e+07	892	1.89784e+08	579	576	3	0.00520833	988460	638288
CTD042	7849356	7420713	6893369	120	245.1	492	92.8936		15620	6877749		14268	0.206982	6973	3.1074	3649	0.638607	3646	1.1582		368878	127542	241126		8.42391e-06	5.00703e-06	4.80329e-06	6.07807e-06	33.4662		CTD042	3786	58	6.22895e+08	9.54249e+06	866	1.42479e+08	622	619	3	0.00485437	691647	493577
CTD043	9090565	8622578	8004464	120	249.8	492	92.8314		12261	7992203		11184	0.139722	5429	2.41934	2999	0.524851	2756	0.875476		310709	107430	203102		7.78651e-06	4.88553e-06	4.31053e-06	5.66086e-06	32.9135		CTD043	4378	37	7.73381e+08	6.53611e+06	728	1.28602e+08	501	495	6	0.0121212	1.55882e+06	1.05991e+06
CTD044	6118099	5791755	5397364	120	250.6	492	93.1905		13223	5384141		12114	0.224443	6056	2.69875	3135	0.548652	2923	0.928526		280915	97128.2	183626		9.607e-06	5.64875e-06	5.0566e-06	6.77078e-06	36.5396		CTD044	2454	12	3.6244e+08	1.77232e+06	274	4.0468e+07	174	172	2	0.0116279	470558	295387
CTD045	9795249	9284549	8722055	120	253.1	492	93.9416		24803	8697252		22785	0.261234	11373	5.06818	5993	1.04883	5419	1.72141		631350	218293	412696		8.02754e-06	4.80467e-06	4.17114e-06	5.66778e-06	36.4871		CTD045	4683	77	8.26249e+08	1.35856e+07	858	1.51382e+08	535	531	4	0.00753296	1.14035e+06	705743
CTD046	8148092	7752877	7168570	120	257.4	492	92.4634		11305	7157265		10304	0.143739	4847	2.15998	3323	0.581554	2134	0.677891		407185	140787	266166		5.30467e-06	4.13074e-06	2.54688e-06	3.9941e-06	34.6503		CTD046	3789	39	9.4865e+08	9.76441e+06	682	1.70752e+08	479	466	13	0.027897	4.76347e+06	3.2548e+06
CTD047	5591250	5314211	4868539	120	251.2	492	91.6136		8722	4859817		7945	0.163191	3834	1.70856	2180	0.381519	1931	0.613405		463936	160409	303262		3.68274e-06	2.37842e-06	2.02269e-06	2.69462e-06	32.4362		CTD047	2326	32	8.63202e+08	1.18755e+07	553	2.05224e+08	423	420	3	0.00714286	1.46588e+06	1.11333e+06
CTD048	9615323	9103856	8405212	120	253.2	492	92.3258		15359	8389853		14053	0.167194	6714	2.99198	4111	0.719461	3228	1.02541		324897	112335	212376		9.20901e-06	6.40459e-06	4.82829e-06	6.81397e-06	32.5635		CTD048	3686	35	5.40948e+08	5.13651e+06	851	1.24891e+08	683	682	1	0.00146843	183393	146757
CTD049	7033274	6675341	6193525	120	254.4	492	92.7822		16838	6176687		15398	0.248614	7421	3.30704	4480	0.784039	3497	1.11086		515011	178068	336648		6.4213e-06	4.40302e-06	3.29978e-06	4.70803e-06	33.6225		CTD049	2684	32	5.70089e+08	6.79689e+06	589	1.25105e+08	448	440	8	0.0181818	2.27464e+06	1.69922e+06
CTD050	3623872	3444335	3175263	120	253.5	492	92.188		3610	3171653		3277	0.103204	1668	0.743316	817	0.142982	792	0.251588		188696	65242.7	123345		3.93923e-06	2.19154e-06	2.03971e-06	2.7235e-06	38.7587		CTD050	1318	21	4.83937e+08	7.71068e+06	337	1.23738e+08	259	257	2	0.0077821	962942	734350
CTD051	10233186	9716194	9054892	120	249.8	492	93.1938		23903	9030989		21797	0.240721	10721	4.77763	5925	1.03693	5151	1.63628		493730	170710	322737		9.67661e-06	6.0742e-06	5.07e-06	6.94027e-06	34.9028		CTD051	4518	32	6.50984e+08	4.61077e+06	720	1.03742e+08	501	485	16	0.0329897	3.42243e+06	2.30539e+06
CTD052	7003236	6669113	6162437	120	251.1	492	92.4026		10336	6152101		9452	0.153381	4584	2.04278	2639	0.461848	2229	0.708069		350435	121165	229069		5.82928e-06	3.81173e-06	3.09107e-06	4.24403e-06	33.444		CTD052	2921	44	6.88262e+08	1.03675e+07	506	1.19226e+08	373	368	5	0.013587	1.61992e+06	1.17813e+06
CTD053	2988888	2836938	2643963	120	253.7	492	93.1978		5010	2638953		4602	0.174057	2228	0.99287	1235	0.216136	1139	0.361817		871121	301195	569427		1.13976e-06	7.17593e-07	6.35405e-07	8.3092e-07	32.5667		CTD053	1044	35	1.25644e+09	4.2122e+07	68	8.1837e+07	59	51	8	0.156863	1.28372e+07	9.62788e+06
CTD054	7248796	6715582	5950875	120	241	492	88.6129		10098	5940777		9183	0.154313	3875	1.72683	3475	0.608155	1833	0.582274		666819	230557	435881		2.58965e-06	2.63777e-06	1.33586e-06	2.18776e-06	33.7405		CTD054	1805	39	8.25045e+08	1.78265e+07	270	1.23414e+08	193	156	37	0.237179	2.92713e+07	1.69123e+07
CTD055	11388329	10719334	9580748	120	273.9	492	89.3782		15289	9565459		14132	0.147504	5924	2.63993	4965	0.868918	3243	1.03018		668237	231047	436808		3.95058e-06	3.76078e-06	2.35842e-06	3.3566e-06	25.9083		CTD055	1760	497	5.24341e+08	1.48067e+08	16	4.76673e+06	44	9	35	3.88889	1.85373e+07	1.04272e+07
																																		5.619e+10	1.51785e+09		2.38559e+08			311		1.72262e+08

## Sheet: Table S4
	recA gene hits														Absolute abundances
Taxa	MGII	Actinomarinales;	Flavobacteriales;	Marinisomatales;	Puniceispirillales;	Rhodospirillales;	Rhodobacterales;	SAR11	SAR86	Synechococcales;	Trichodesmium	UCYN-A	Average R of three ISDs*		MGII	Actinomarinales;	Flavobacteriales;	Marinisomatales;	Puniceispirillales;	Rhodobacterales;	Rhodospirillales;	SAR11	SAR86	Synechococcales;	Trichodesmium	UCYN-A
CTD002	245	68	305	90	61	80	146	971	357	66			1.69973e-06		1.4414e+08	4.00063e+07	1.7944e+08	5.29495e+07	3.5888e+07	4.70662e+07	8.58958e+07	5.71266e+08	2.10033e+08	3.88296e+07
CTD003	166	74	461	124	77	110	137	1155	269	173			1.85283e-06		8.95927e+07	3.99389e+07	2.48809e+08	6.69246e+07	4.1558e+07	5.93686e+07	7.39409e+07	6.23371e+08	1.45183e+08	9.33707e+07
CTD004	46	19	231	59	55	126	92	890	260	362			2.63801e-06		1.74374e+07	7.20239e+06	8.75659e+07	2.23653e+07	2.0849e+07	4.77632e+07	3.48747e+07	3.37375e+08	9.8559e+07	1.37224e+08
CTD005	169	53	157	52	50	47	63	876	146	187			3.04437e-06		5.55124e+07	1.74092e+07	5.15707e+07	1.70807e+07	1.64238e+07	1.54384e+07	2.0694e+07	2.87745e+08	4.79574e+07	6.14249e+07
CTD006	72	39	176	53	67	70	47	765	207	259			2.56363e-06		2.80851e+07	1.52128e+07	6.86525e+07	2.06738e+07	2.61348e+07	2.7305e+07	1.83333e+07	2.98404e+08	8.07447e+07	1.01028e+08
CTD007	102	103	329	64	78	105	65	1474	319	508		2	4.02614e-06		2.53345e+07	2.55828e+07	8.17161e+07	1.58961e+07	1.93734e+07	2.60796e+07	1.61445e+07	3.66108e+08	7.92323e+07	1.26176e+08		496754
CTD008	115	90	197	61	25	96	76	773	173	117			6.80334e-06		1.69035e+07	1.32288e+07	2.89563e+07	8.96618e+06	3.67466e+06	1.41107e+07	1.1171e+07	1.13621e+08	2.54287e+07	1.71974e+07
CTD009	48	16	247	47	93	91	79	578	253	620			4.26225e-06		1.12616e+07	3.75388e+06	5.79506e+07	1.1027e+07	2.18194e+07	2.13502e+07	1.85348e+07	1.35609e+08	5.93583e+07	1.45463e+08
CTD010	5	27	61	11	19	38	21	351	76	268			1.5752e-06		3.1742e+06	1.71407e+07	3.87253e+07	6.98325e+06	1.2062e+07	2.4124e+07	1.33317e+07	2.22829e+08	4.82479e+07	1.70137e+08
CTD011	18	33	71	14	33	46	26	404	117	287			1.13857e-06		1.58093e+07	2.89837e+07	6.2359e+07	1.22961e+07	2.89837e+07	4.04016e+07	2.28357e+07	3.54831e+08	1.02761e+08	2.52071e+08
CTD012	57	29	398	94	161	211	90	829	595	1067			5.38959e-06		1.05759e+07	5.38075e+06	7.38461e+07	1.7441e+07	2.98724e+07	3.91496e+07	1.66989e+07	1.53815e+08	1.10398e+08	1.97974e+08
CTD013	42	80	280	59	110	199	68	1358	460	696			3.99366e-06		1.05167e+07	2.00318e+07	7.01112e+07	1.47734e+07	2.75437e+07	4.9829e+07	1.7027e+07	3.40039e+08	1.15183e+08	1.74276e+08
CTD014	1	25	117	11	42	104	22	518	219	196			1.77123e-06		564579	1.41145e+07	6.60557e+07	6.21037e+06	2.37123e+07	5.87162e+07	1.24207e+07	2.92452e+08	1.23643e+08	1.10657e+08
CTD015	3	11	113	31	57	74	33	332	201	266			3.15339e-06		951358	3.48831e+06	3.58345e+07	9.8307e+06	1.80758e+07	2.34668e+07	1.04649e+07	1.05284e+08	6.3741e+07	8.43537e+07
CTD016	32	53	258	55	123	217	86	1335	511	679			5.35555e-06		5.97511e+06	9.89628e+06	4.81744e+07	1.02697e+07	2.29668e+07	4.05187e+07	1.60581e+07	2.49274e+08	9.54151e+07	1.26784e+08
CTD017	1	28	86	23	33	62	10	426	161	176			1.74666e-06		572520	1.60306e+07	4.92367e+07	1.3168e+07	1.88932e+07	3.54963e+07	5.7252e+06	2.43894e+08	9.21758e+07	1.00764e+08
CTD018	7	44	263	74	114	204	76	1271	539	620			4.05745e-06		1.72522e+06	1.08442e+07	6.4819e+07	1.8238e+07	2.80964e+07	5.02778e+07	1.8731e+07	3.13251e+08	1.32842e+08	1.52805e+08
CTD019	16	78	270	79	135	255	105	1462	564	655			5.92462e-06		2.70059e+06	1.31654e+07	4.55725e+07	1.33342e+07	2.27863e+07	4.30407e+07	1.77226e+07	2.46767e+08	9.51959e+07	1.10556e+08
CTD020	13	78	186	67	77	166	66	1076	348	579	1		2.94854e-06		4.40896e+06	2.64538e+07	6.3082e+07	2.27231e+07	2.61146e+07	5.6299e+07	2.23839e+07	3.64926e+08	1.18024e+08	1.96368e+08	339151
CTD021	34	72	224	41	99	142	72	1217	338	967			3.69017e-06		9.21367e+06	1.95113e+07	6.07018e+07	1.11106e+07	2.6828e+07	3.84806e+07	1.95113e+07	3.29795e+08	9.15947e+07	2.62048e+08
CTD022	47	26	171	40	90	74	79	725	254	1028			1.92396e-06		2.44288e+07	1.35138e+07	8.88793e+07	2.07905e+07	4.67786e+07	3.84624e+07	4.10612e+07	3.76827e+08	1.32019e+08	5.34315e+08
CTD023	33	79	174	38	67	108	70	945	225	697		1	2.26168e-06		1.45909e+07	3.49298e+07	7.6934e+07	1.68017e+07	2.9624e+07	4.77522e+07	3.09505e+07	4.17831e+08	9.94837e+07	3.08178e+08		442150
CTD024	75	36	101	43	59	30	30	292	127	529	2		1.10282e-06		6.80076e+07	3.26436e+07	9.15835e+07	3.8991e+07	5.34993e+07	2.7203e+07	2.7203e+07	2.64776e+08	1.15159e+08	4.7968e+08	1.81354e+06
CTD025	85	46	232	83	121	59	104	541	286	972			2.27386e-06		3.73813e+07	2.02299e+07	1.02029e+08	3.65018e+07	5.32134e+07	2.5947e+07	4.57372e+07	2.37921e+08	1.25777e+08	4.27466e+08
CTD026	14	65	99	27	43	64	36	516	141	359	1		5.96869e-07		2.34557e+07	1.08902e+08	1.65866e+08	4.52361e+07	7.20426e+07	1.07226e+08	6.03148e+07	8.64512e+08	2.36233e+08	6.01472e+08	1.67541e+06
CTD027	97	32	142	45	61	32	37	319	137	248	2		1.29486e-06		7.49115e+07	2.47131e+07	1.09664e+08	3.47527e+07	4.71093e+07	2.47131e+07	2.85745e+07	2.46358e+08	1.05803e+08	1.91526e+08	1.54457e+06
CTD028	82	67	345	112	164	130	146	915	416	1446			2.48205e-06		3.30372e+07	2.69938e+07	1.38998e+08	4.51239e+07	6.60743e+07	5.2376e+07	5.88223e+07	3.68646e+08	1.67603e+08	5.82582e+08
CTD029	84	169	178	78	146	153	91	1267	286	774	2		1.87509e-06		4.47979e+07	9.01291e+07	9.49288e+07	4.1598e+07	7.7863e+07	8.15961e+07	4.8531e+07	6.75701e+08	1.52526e+08	4.1278e+08	1.06662e+06
CTD030	25	36	64	22	44	50	27	340	105	207	2		6.51422e-07		3.83776e+07	5.52637e+07	9.82466e+07	3.37723e+07	6.75445e+07	7.67551e+07	4.14478e+07	5.21935e+08	1.61186e+08	3.17766e+08	3.0702e+06
CTD031	70	168	234	55	100	162	87	1239	312	600			1.58906e-06		4.40513e+07	1.05723e+08	1.47257e+08	3.46118e+07	6.29305e+07	1.01947e+08	5.47495e+07	7.79709e+08	1.96343e+08	3.77583e+08
CTD032	65	142	256	63	157	180	108	1166	369	1004			2.15612e-06		3.01468e+07	6.58591e+07	1.18732e+08	2.92192e+07	7.2816e+07	8.34834e+07	5.009e+07	5.40787e+08	1.71141e+08	4.65652e+08
CTD033	180	283	238	106	117	185	100	1818	365	975	2		2.9407e-06		6.12098e+07	9.62354e+07	8.0933e+07	3.60458e+07	3.97864e+07	6.29101e+07	3.40055e+07	6.18219e+08	1.2412e+08	3.31553e+08	680109
CTD034	48	65	95	34	44	57	29	524	136	416			8.67002e-07		5.53632e+07	7.4971e+07	1.09573e+08	3.92156e+07	5.07496e+07	6.57438e+07	3.34486e+07	6.04382e+08	1.56862e+08	4.79814e+08
CTD035	22	61	160	23	51	73	72	832	197	713			1.06424e-06		2.0672e+07	5.73177e+07	1.50341e+08	2.16116e+07	4.79213e+07	6.85933e+07	6.76537e+07	7.81776e+08	1.85108e+08	6.69959e+08
CTD036	44	59	311	52	111	159	110	1104	363	1370			2.50418e-06		1.75706e+07	2.35606e+07	1.24192e+08	2.07652e+07	4.43258e+07	6.34937e+07	4.39265e+07	4.40862e+08	1.44957e+08	5.47084e+08
CTD037	26	86	223	32	72	147	81	964	267	907			1.58276e-06		1.6427e+07	5.43354e+07	1.40893e+08	2.02178e+07	4.54901e+07	9.28756e+07	5.11763e+07	6.09062e+08	1.68692e+08	5.73049e+08
CTD038	44	35	222	44	91	101	94	767	330	1057			2.04857e-06		2.14784e+07	1.70851e+07	1.08368e+08	2.14784e+07	4.44211e+07	4.93026e+07	4.58856e+07	3.74407e+08	1.61088e+08	5.15969e+08
CTD039	31	81	160	33	65	117	73	1027	279	802		1	2.39504e-06		1.29434e+07	3.38198e+07	6.68046e+07	1.37785e+07	2.71394e+07	4.88509e+07	3.04796e+07	4.28802e+08	1.16491e+08	3.34858e+08		417529
CTD040	48	67	228	29	125	148	75	1228	432	892		1	4.70007e-06		1.02126e+07	1.42551e+07	4.85099e+07	6.17012e+06	2.65953e+07	3.14889e+07	1.59572e+07	2.61273e+08	9.19135e+07	1.89784e+08		212763
CTD042	53	73	262	41	129	198	92	1347	454	866			6.07807e-06		8.71987e+06	1.20104e+07	4.31058e+07	6.74556e+06	2.12238e+07	3.25761e+07	1.51364e+07	2.21616e+08	7.46947e+07	1.42479e+08
CTD043	32	70	382	38	131	305	98	1662	655	728		3	5.66086e-06		5.65285e+06	1.23656e+07	6.74809e+07	6.71276e+06	2.31414e+07	5.38788e+07	1.73119e+07	2.93595e+08	1.15707e+08	1.28602e+08		529955
CTD044	12	52	237	23	58	185	55	1070	341	274		3	6.77078e-06		1.77232e+06	7.68006e+06	3.50033e+07	3.39695e+06	8.56622e+06	2.73233e+07	8.12314e+06	1.58032e+08	5.03634e+07	4.0468e+07		443080
CTD045	70	83	349	48	130	244	76	1890	685	859		5	5.66778e-06		1.23505e+07	1.46442e+07	6.15761e+07	8.46892e+06	2.29367e+07	4.30503e+07	1.34091e+07	3.33464e+08	1.20859e+08	1.51558e+08		882179
CTD046	37	66	308	39	107	181	61	1508	541	682		14	3.9941e-06		9.26367e+06	1.65244e+07	7.71138e+07	9.76441e+06	2.67895e+07	4.53169e+07	1.52725e+07	3.77557e+08	1.3545e+08	1.70752e+08		3.50517e+06
CTD047	30	44	172	28	60	107	46	827	309	553		4	2.69462e-06		1.11333e+07	1.63288e+07	6.38309e+07	1.03911e+07	2.22666e+07	3.97088e+07	1.70711e+07	3.06908e+08	1.14673e+08	2.05224e+08		1.48444e+06
CTD048	31	50	300	32	97	181	72	1262	534	852		8	6.81397e-06		4.54948e+06	7.33787e+06	4.40272e+07	4.69624e+06	1.42355e+07	2.65631e+07	1.05665e+07	1.85208e+08	7.83685e+07	1.25037e+08		1.17406e+06
CTD049	30	34	193	29	66	103	62	1075	350	589		2	4.70803e-06		6.37209e+06	7.2217e+06	4.09938e+07	6.15968e+06	1.40186e+07	2.18775e+07	1.3169e+07	2.28333e+08	7.4341e+07	1.25105e+08		424806
CTD050	20	19	91	12	42	49	32	431	177	337		7	2.7235e-06		7.3435e+06	6.97633e+06	3.34129e+07	4.4061e+06	1.54214e+07	1.79916e+07	1.17496e+07	1.58252e+08	6.499e+07	1.23738e+08		2.57023e+06
CTD051	30	109	340	38	152	179	112	2069	504	720		14	6.94027e-06		4.3226e+06	1.57054e+07	4.89895e+07	5.47529e+06	2.19012e+07	2.57915e+07	1.61377e+07	2.98115e+08	7.26197e+07	1.03742e+08		2.01721e+06
CTD052	42	78	224	31	100	113	74	1285	314	506		6	4.24403e-06		9.89626e+06	1.83788e+07	5.27801e+07	7.30439e+06	2.35625e+07	2.66257e+07	1.74363e+07	3.02779e+08	7.39864e+07	1.19226e+08		1.41375e+06
CTD053	31	7	194	17	36	42	83	240	222	68			8.3092e-07		3.7308e+07	8.4244e+06	2.33476e+08	2.04593e+07	4.33255e+07	5.05464e+07	9.98893e+07	2.88836e+08	2.67174e+08	8.1837e+07
CTD054	37	22	475	23	39	31	118	404	212	270			2.18776e-06		1.69123e+07	1.0056e+07	2.17117e+08	1.0513e+07	1.78265e+07	1.41698e+07	5.39365e+07	1.84664e+08	9.69028e+07	1.23414e+08
CTD055	495	5	519	8	90	10	183	528	255	16			3.3566e-06		1.47471e+08	1.4896e+06	1.54621e+08	2.38337e+06	2.68129e+07	2.97921e+06	5.45195e+07	1.57302e+08	7.59698e+07	4.76673e+06
*Three ISDs were pooled before adding to the AMT29 samples.

## Sheet: Table S5
#ID	#Taxa-database*	#NCBI Taxa (manually check)	Blast Coverage*	Blast Identity	CTD002	CTD003	CTD004	CTD005	CTD006	CTD007	CTD008	CTD009	CTD010	CTD011	CTD012	CTD013	CTD014	CTD015	CTD016	CTD017	CTD018	CTD019	CTD020	CTD021	CTD022	CTD023	CTD024	CTD025	CTD026	CTD027	CTD028	CTD029	CTD030	CTD031	CTD032	CTD033	CTD034	CTD035	CTD036	CTD037	CTD038	CTD039	CTD040	CTD042	CTD043	CTD044	CTD045	CTD046	CTD047
MATOU.v2.18080452__c488-8	Eukaryota	Eukaryota; Sar; Stramenopiles; Ochrophyta; Pelagophyceae	0.66	0.6132	0	0	0	1	0	0	0	0	0	0	0	0	0	0	0	0	0	0	0	0	0	0	0	0	0	0	0	0	0	0	0	0	0	0	0	0	0	0	0	0	0	0	0	0	0
MATOU.v2.64803833__c878-149	Eukaryota;Cryptophyceae	Eukaryota;Cryptophyceae;Pyrenomonadales;Pyrenomonadaceae;Pyrenomonas	0.99	0.7652	0	0	0	0	0	0	0	0	0	0	0	0	0	0	0	0	0	0	0	0	0	0	0	0	0	0	0	0	0	0	0	0	0	0	0	0	0	0	0	0	0	0	0	0	0
CAMNT_0053372949__c1185-465	Eukaryota;Haptophyta;Pavlovales;Pavlovaceae;Exanthemachrysis;Exanthemachrysis_gayraliae,_Strain_RCC1523	Eukaryota;Haptista;Haptophyta;Pavlovales;Pavlovaceae;Diacronema	0.99	0.8	0	0	0	0	0	0	0	0	0	0	0	0	0	0	0	0	0	0	0	0	0	0	0	0	0	0	0	0	0	0	0	0	0	0	0	0	0	1	0	0	0	0	0	0	0
000000312204__69-651	Eukaryota;Haptista;Haptophyta	Eukaryota;Haptista;Haptophyta;Prymnesiophyceae;Isochrysidales;Noelaerhabdaceae;Emiliania	0.99	0.8505	0	0	0	0	0	0	0	0	0	0	0	0	0	0	0	0	0	0	0	0	0	0	0	0	0	0	1	0	0	0	0	0	0	0	0	0	0	0	0	0	0	0	0	0	0
000000619146__720-837	Eukaryota;Haptista;Haptophyta	Eukaryota;Haptista;Haptophyta;Prymnesiophyceae;Isochrysidales;Noelaerhabdaceae;Emiliania	0.86	0.7647	0	0	0	0	0	0	0	0	0	0	0	0	0	0	0	0	0	0	0	0	0	0	0	0	0	0	1	0	0	0	0	0	0	0	0	0	0	0	0	0	0	0	0	0	0
000001080398__582-774	Eukaryota;Haptista;Haptophyta	Eukaryota;Haptista;Haptophyta;Prymnesiophyceae;Isochrysidales;Noelaerhabdaceae;Emiliania	0.74	1	0	0	0	0	0	0	0	0	0	0	0	0	0	0	0	0	0	0	0	0	0	0	0	0	0	0	0	0	0	0	0	0	0	0	0	0	0	0	0	0	0	0	0	0	0
000001248688__c1151-428	Eukaryota;Haptista;Haptophyta	Eukaryota;Haptista;Haptophyta;Prymnesiophyceae;Isochrysidales;Noelaerhabdaceae;Emiliania	0.99	0.814	0	0	0	1	0	0	0	0	0	0	0	0	0	0	0	0	0	0	0	0	0	0	0	0	0	0	0	0	0	0	0	0	0	0	0	0	0	0	0	0	0	0	0	0	0
000004329954__c552-102	Eukaryota;Haptista;Haptophyta	Eukaryota;Haptista;Haptophyta;Prymnesiophyceae;Isochrysidales;Noelaerhabdaceae;Emiliania	0.95	0.774	0	0	0	0	0	0	0	0	0	0	0	2	0	0	0	0	0	0	0	0	0	0	0	0	0	0	0	0	0	0	0	0	0	0	0	0	0	0	0	0	0	0	0	0	0
000005120187__771-1494	Eukaryota;Haptista;Haptophyta	Eukaryota;Haptista;Haptophyta;Prymnesiophyceae;Isochrysidales;Noelaerhabdaceae;Emiliania	0.99	0.8107	0	0	0	0	0	0	0	0	0	0	0	0	0	0	0	0	0	0	0	0	0	0	0	0	0	0	0	0	0	0	0	0	0	0	0	0	0	0	0	0	1	0	0	0	0
000005265909__402-567	Eukaryota;Haptista;Haptophyta	Eukaryota;Haptista;Haptophyta;Prymnesiophyceae;Isochrysidales;Noelaerhabdaceae;Emiliania	0.86	0.9583	0	0	1	0	0	0	0	0	0	0	0	0	0	0	0	0	0	0	0	0	0	0	0	0	0	0	0	0	0	0	0	0	0	0	0	0	0	0	0	0	0	0	0	0	0
000008132238__c1008-285	Eukaryota;Haptista;Haptophyta	Eukaryota;Haptista;Haptophyta;Prymnesiophyceae;Isochrysidales;Noelaerhabdaceae;Emiliania	0.99	0.8107	0	0	0	0	0	0	0	0	0	0	0	0	0	0	0	0	0	0	0	0	0	0	0	0	0	0	0	0	0	0	0	0	0	0	0	0	0	0	0	0	1	0	0	0	0
MATOU.v2.114983737__228-951	Eukaryota;Haptista;Haptophyta;Prymnesiophyceae;Phaeocystales;Phaeocystaceae;Phaeocystis	Eukaryota;Haptista;Haptophyta;Prymnesiophyceae;Isochrysidales;Noelaerhabdaceae;Emiliania	0.99	0.8066	0	0	1	0	0	0	0	0	0	0	0	0	0	0	0	0	0	0	0	0	0	0	0	0	0	0	0	0	0	0	0	0	0	0	0	0	0	0	0	0	0	0	0	0	0
MATOU.v2.22574988__c248-1	Eukaryota;Haptista;Haptophyta	Eukaryota;Haptista;Haptophyta;Prymnesiophyceae;Isochrysidales;Noelaerhabdaceae;Emiliania	0.99	0.8095	0	0	0	0	0	0	0	0	0	0	0	0	0	0	0	0	0	0	0	0	0	0	0	0	0	0	0	0	0	0	0	0	0	0	0	0	0	0	0	0	0	0	0	0	0
MATOU.v2.26458834__225-954	Eukaryota;Haptista;Haptophyta	Eukaryota;Haptista;Haptophyta;Prymnesiophyceae;Isochrysidales;Noelaerhabdaceae;Emiliania	0.99	0.8531	0	0	0	0	0	0	0	0	0	0	0	0	0	0	0	0	0	0	0	0	0	0	0	0	0	0	0	0	0	0	0	0	0	0	0	0	0	0	0	0	0	0	0	0	0
MATOU.v2.26560445__3-471	Eukaryota;Haptista;Haptophyta	Eukaryota;Haptista;Haptophyta;Prymnesiophyceae;Isochrysidales;Noelaerhabdaceae;Emiliania	0.97	0.8129	0	0	0	0	0	0	0	0	0	0	0	0	0	0	0	0	0	0	0	1	0	0	0	0	0	0	0	0	0	0	0	0	0	0	0	0	0	0	0	0	0	0	0	0	0
MATOU.v2.26664415__c629-254	Eukaryota;Haptista;Haptophyta	Eukaryota;Haptista;Haptophyta;Prymnesiophyceae;Isochrysidales;Noelaerhabdaceae;Emiliania	0.98	0.8306	0	0	0	0	0	0	0	0	0	0	0	0	0	0	0	0	0	0	0	0	0	0	0	0	0	0	0	0	0	0	0	0	0	0	0	0	0	0	0	0	0	0	0	0	0
MATOU.v2.35096311__231-957	Eukaryota;Haptista;Haptophyta	Eukaryota;Haptista;Haptophyta;Prymnesiophyceae;Isochrysidales;Noelaerhabdaceae;Emiliania	0.99	0.8197	0	0	0	0	1	0	0	0	0	0	0	0	0	0	0	0	0	0	0	0	0	0	0	0	0	0	0	0	0	0	0	0	0	0	0	0	0	0	0	0	0	0	0	0	0
MATOU.v2.53909938__c748-34	Eukaryota;Haptista;Haptophyta	Eukaryota;Haptista;Haptophyta;Prymnesiophyceae;Isochrysidales;Noelaerhabdaceae;Emiliania	0.99	0.7562	0	0	0	0	0	0	0	0	0	0	0	0	0	0	0	0	0	0	0	0	0	0	0	0	0	0	0	0	0	0	0	0	0	0	0	0	0	0	0	0	0	0	0	0	0
MATOU.v2.69904190__c893-149	Eukaryota;Haptista;Haptophyta;Prymnesiophyceae;Phaeocystales;Phaeocystaceae;Phaeocystis	Eukaryota;Haptista;Haptophyta;Prymnesiophyceae;Isochrysidales;Noelaerhabdaceae;Emiliania	0.99	0.792	0	0	0	1	0	0	0	0	0	0	0	0	0	0	0	0	0	0	0	0	0	0	0	0	0	0	0	0	0	0	0	0	0	0	0	0	0	0	0	0	0	0	0	0	0
MATOU.v2.73848067__3-327	Eukaryota;Haptista;Haptophyta	Eukaryota;Haptista;Haptophyta;Prymnesiophyceae;Isochrysidales;Noelaerhabdaceae;Emiliania	0.98	0.7103	0	0	0	0	0	0	0	0	0	0	0	0	0	0	0	0	0	0	0	0	0	0	0	0	0	0	0	0	0	0	1	0	0	0	0	0	0	0	0	0	0	0	0	0	0
MATOU.v2.87195474__225-948	Eukaryota;Haptista;Haptophyta	Eukaryota;Haptista;Haptophyta;Prymnesiophyceae;Isochrysidales;Noelaerhabdaceae;Emiliania	0.99	0.8306	0	0	0	0	0	0	0	0	0	0	0	0	0	0	0	0	0	0	0	0	0	0	0	0	0	0	1	0	0	0	0	0	0	0	0	0	0	0	0	0	0	0	0	0	0
MATOU.v2.96060311__c1083-372	Eukaryota;Haptista;Haptophyta	Eukaryota;Haptista;Haptophyta;Prymnesiophyceae;Isochrysidales;Noelaerhabdaceae;Emiliania	0.99	0.8243	0	0	0	0	0	0	0	0	0	0	2	0	0	0	0	0	0	0	0	0	0	0	0	0	0	0	0	0	0	0	0	0	0	0	0	0	0	0	0	0	0	0	0	0	0
TARA_AOS_82_MAG_00183_000000004467.10.1__198-921	Eukaryota;Haptista;Haptophyta;Prymnesiophyceae;Phaeocystales;Phaeocystaceae;Phaeocystis	Eukaryota;Haptista;Haptophyta;Prymnesiophyceae;Isochrysidales;Noelaerhabdaceae;Emiliania	0.99	0.8272	0	0	0	0	0	0	0	0	0	0	0	0	0	0	0	0	0	0	0	0	0	0	0	0	0	0	0	0	0	0	0	0	0	0	0	0	0	0	0	0	0	0	0	0	0
000000399850__453-1020	Eukaryota;Haptista;Haptophyta	Eukaryota;Haptista;Haptophyta;Prymnesiophyceae;Prymnesiales;Chrysochromulinaceae;Chrysochromulina	0.99	0.8624	0	0	0	0	0	0	0	0	0	0	0	0	0	0	0	0	1	0	0	0	0	0	0	0	0	0	0	0	0	0	0	0	0	0	0	0	0	0	0	0	0	0	0	0	0
000000677549__69-777	Eukaryota;Haptista;Haptophyta	Eukaryota;Haptista;Haptophyta;Prymnesiophyceae;Prymnesiales;Chrysochromulinaceae;Chrysochromulina	0.99	0.8162	0	0	0	0	0	0	0	0	0	0	0	0	0	0	0	0	0	0	0	0	0	0	0	0	0	0	0	0	0	0	0	0	0	0	0	0	0	0	0	0	0	0	0	0	0
000001895257__c1119-393	Eukaryota;Haptista;Haptophyta	Eukaryota;Haptista;Haptophyta;Prymnesiophyceae;Prymnesiales;Chrysochromulinaceae;Chrysochromulina	0.99	0.7942	0	1	0	0	0	0	0	0	0	0	0	0	0	0	0	0	0	0	0	0	0	0	0	0	0	0	0	0	0	0	0	0	0	0	0	0	0	0	0	0	0	0	0	0	0
000002566944__78-777	Eukaryota;Haptista;Haptophyta	Eukaryota;Haptista;Haptophyta;Prymnesiophyceae;Prymnesiales;Chrysochromulinaceae;Chrysochromulina	0.98	0.8304	0	0	0	0	0	0	0	0	0	0	0	0	0	0	0	0	0	0	0	0	0	0	0	0	0	0	0	0	0	0	0	0	0	0	0	0	1	0	0	0	0	0	0	0	0
000003194080__324-1017	Eukaryota;Haptista;Haptophyta	Eukaryota;Haptista;Haptophyta;Prymnesiophyceae;Prymnesiales;Chrysochromulinaceae;Chrysochromulina	0.98	0.8609	0	0	0	0	0	0	0	0	0	0	0	0	0	0	0	0	0	0	0	0	0	0	0	0	0	0	1	0	0	0	0	0	0	0	0	0	0	0	0	0	0	0	0	0	0
000003858743__c1193-476	Eukaryota;Haptista;Haptophyta	Eukaryota;Haptista;Haptophyta;Prymnesiophyceae;Prymnesiales;Chrysochromulinaceae;Chrysochromulina	0.99	0.8066	0	1	0	0	0	0	0	0	0	0	0	0	0	0	0	0	0	0	0	0	0	0	0	0	0	0	0	0	0	0	0	1	0	0	0	0	0	0	0	0	0	0	0	0	0
000006345647__315-1035	Eukaryota;Haptista;Haptophyta	Eukaryota;Haptista;Haptophyta;Prymnesiophyceae;Prymnesiales;Chrysochromulinaceae;Chrysochromulina	0.99	0.8182	0	0	0	0	0	0	0	0	0	0	0	0	0	0	0	0	0	0	0	0	0	0	0	0	0	0	0	0	0	0	0	0	0	0	0	0	0	0	0	0	0	0	0	0	0
000006532420__c1152-429	Eukaryota;Haptista;Haptophyta	Eukaryota;Haptista;Haptophyta;Prymnesiophyceae;Prymnesiales;Chrysochromulinaceae;Chrysochromulina	0.99	0.8189	1	0	0	0	0	0	0	0	0	0	0	0	0	0	0	0	0	0	0	0	0	0	0	0	0	0	0	0	0	0	0	0	0	0	0	0	0	0	0	0	0	0	0	0	0
000006987130__c1192-475	Eukaryota;Haptista;Haptophyta	Eukaryota;Haptista;Haptophyta;Prymnesiophyceae;Prymnesiales;Chrysochromulinaceae;Chrysochromulina	0.99	0.7984	0	0	0	0	0	0	0	0	0	0	0	0	0	0	0	0	0	0	0	0	0	0	0	0	0	0	0	0	0	0	0	0	0	0	0	0	0	0	0	0	1	0	0	0	0
000010839983__1761-2490	Eukaryota;Haptista;Haptophyta	Eukaryota;Haptista;Haptophyta;Prymnesiophyceae;Prymnesiales;Chrysochromulinaceae;Chrysochromulina	0.99	0.8223	0	0	0	0	0	0	0	0	0	0	1	0	0	0	0	0	0	0	0	0	0	0	0	0	0	0	0	0	0	0	0	0	0	0	0	0	0	0	0	0	0	0	0	0	0
MATOU.v2.114900503__c982-250	Eukaryota;Haptista;Haptophyta;Prymnesiophyceae;Prymnesiales;Prymnesiaceae	Eukaryota;Haptista;Haptophyta;Prymnesiophyceae;Prymnesiales;Chrysochromulinaceae;Chrysochromulina	0.99	0.8272	0	0	0	0	0	0	0	0	0	0	0	0	0	0	0	0	0	0	0	0	0	0	0	0	0	0	0	0	0	0	0	0	0	0	0	0	0	0	0	0	0	0	0	0	0
MATOU.v2.115066003__c1229-506	Eukaryota;Haptista;Haptophyta;Prymnesiophyceae;Prymnesiales	Eukaryota;Haptista;Haptophyta;Prymnesiophyceae;Prymnesiales;Chrysochromulinaceae;Chrysochromulina	0.99	0.8148	0	0	0	0	0	0	0	0	0	0	0	0	0	0	0	0	0	0	0	0	0	1	0	0	0	0	0	0	0	0	0	0	0	0	0	0	0	0	0	0	0	0	0	0	0
MATOU.v2.115522002__c895-442	Eukaryota;Haptista;Haptophyta;Prymnesiophyceae;Prymnesiales;Prymnesiaceae	Eukaryota;Haptista;Haptophyta;Prymnesiophyceae;Prymnesiales;Chrysochromulinaceae;Chrysochromulina	0.99	0.7748	0	0	0	0	0	0	0	0	0	0	0	0	0	0	0	0	0	0	0	0	0	0	0	0	0	0	1	0	0	0	0	0	0	0	0	0	0	0	0	0	0	0	0	0	0
MATOU.v2.118362032__c538-4	Eukaryota;Haptista;Haptophyta;Prymnesiophyceae;Prymnesiales;Chrysochromulinaceae	Eukaryota;Haptista;Haptophyta;Prymnesiophyceae;Prymnesiales;Chrysochromulinaceae;Chrysochromulina	0.99	0.8983	0	0	0	0	0	0	0	0	0	0	0	0	0	0	0	0	0	0	0	0	0	0	0	0	0	0	0	0	0	0	0	0	0	0	0	0	0	0	0	0	0	0	0	0	0
MATOU.v2.148913126__216-945	Eukaryota;Haptista;Haptophyta;Prymnesiophyceae;Prymnesiales	Eukaryota;Haptista;Haptophyta;Prymnesiophyceae;Prymnesiales;Chrysochromulinaceae;Chrysochromulina	0.99	0.8601	0	0	0	0	0	0	0	0	0	0	0	0	0	0	0	0	2	0	0	0	0	0	0	0	0	0	0	0	0	0	0	0	0	0	0	0	0	0	0	0	0	0	0	0	0
MATOU.v2.22471531__231-960	Eukaryota;Haptista;Haptophyta;Prymnesiophyceae;Phaeocystales;Phaeocystaceae;Phaeocystis	Eukaryota;Haptista;Haptophyta;Prymnesiophyceae;Prymnesiales;Chrysochromulinaceae;Chrysochromulina	0.99	0.814	0	0	0	0	0	0	0	0	0	0	0	0	0	0	0	0	0	0	2	0	0	0	0	0	0	0	0	0	0	0	0	0	0	0	0	0	0	0	0	0	0	0	0	0	0
MATOU.v2.22521347__c501-1	Eukaryota;Haptista;Haptophyta;Prymnesiophyceae;Prymnesiales	Eukaryota;Haptista;Haptophyta;Prymnesiophyceae;Prymnesiales;Chrysochromulinaceae;Chrysochromulina	0.99	0.8503	0	0	0	0	0	0	0	0	0	0	0	0	0	0	0	0	0	0	0	0	0	1	0	0	0	0	0	0	0	0	0	0	0	0	0	0	0	0	0	0	0	0	0	0	0
MATOU.v2.26492938__258-987	Eukaryota;Haptista;Haptophyta;Prymnesiophyceae;Prymnesiales	Eukaryota;Haptista;Haptophyta;Prymnesiophyceae;Prymnesiales;Chrysochromulinaceae;Chrysochromulina	0.99	0.814	0	0	0	0	0	0	0	0	0	0	0	0	0	0	0	0	0	0	0	0	0	0	0	0	0	0	0	0	0	0	0	0	0	0	0	0	0	0	0	0	0	0	0	0	0
MATOU.v2.32120675__147-879	Eukaryota;Haptista;Haptophyta;Prymnesiophyceae;Prymnesiales;Prymnesiaceae	Eukaryota;Haptista;Haptophyta;Prymnesiophyceae;Prymnesiales;Chrysochromulinaceae;Chrysochromulina	0.99	0.8272	0	0	0	0	0	0	0	0	0	0	0	0	0	0	0	0	0	0	0	0	1	0	0	0	0	0	0	0	0	0	0	0	0	0	0	0	0	0	0	0	0	0	0	0	0
MATOU.v2.32160234__129-861	Eukaryota;Haptista;Haptophyta;Prymnesiophyceae;Prymnesiales;Prymnesiaceae	Eukaryota;Haptista;Haptophyta;Prymnesiophyceae;Prymnesiales;Chrysochromulinaceae;Chrysochromulina	0.99	0.8156	0	0	0	0	0	0	0	0	0	0	0	0	0	0	0	0	0	0	0	0	0	0	0	0	0	0	0	0	0	0	0	0	0	0	0	0	0	0	0	0	0	0	0	4	0
MATOU.v2.35109502__246-975	Eukaryota;Haptista;Haptophyta;Prymnesiophyceae;Prymnesiales;Chrysochromulinaceae	Eukaryota;Haptista;Haptophyta;Prymnesiophyceae;Prymnesiales;Chrysochromulinaceae;Chrysochromulina	0.99	0.9215	0	0	0	0	0	0	0	0	0	0	0	0	0	0	0	0	0	0	0	0	0	0	0	0	0	0	0	0	0	0	0	1	0	0	0	0	0	0	0	0	0	0	0	0	0
MATOU.v2.35118005__3-480	Eukaryota;Haptista;Haptophyta	Eukaryota;Haptista;Haptophyta;Prymnesiophyceae;Prymnesiales;Chrysochromulinaceae;Chrysochromulina	0.99	0.8544	0	0	0	0	0	0	0	0	0	0	1	0	0	0	0	0	0	0	0	0	0	0	0	0	0	0	0	0	0	0	0	0	0	0	0	0	0	0	0	0	0	0	0	0	0
MATOU.v2.35132903__c998-266	Eukaryota;Haptista;Haptophyta;Prymnesiophyceae;Prymnesiales	Eukaryota;Haptista;Haptophyta;Prymnesiophyceae;Prymnesiales;Chrysochromulinaceae;Chrysochromulina	0.99	0.9053	0	0	0	0	0	0	0	1	0	0	0	0	0	0	0	0	0	0	0	0	0	0	0	0	0	0	0	0	0	0	0	0	0	0	0	0	0	0	0	0	0	0	0	0	0
MATOU.v2.35160900__222-954	Eukaryota;Haptista;Haptophyta;Prymnesiophyceae;Prymnesiales	Eukaryota;Haptista;Haptophyta;Prymnesiophyceae;Prymnesiales;Chrysochromulinaceae;Chrysochromulina	0.99	0.8074	0	0	0	0	0	0	0	0	0	0	0	0	0	0	0	0	0	0	0	0	0	0	0	0	0	0	0	0	0	0	0	0	0	0	0	0	0	0	0	0	0	0	0	0	0
MATOU.v2.44400285__c1095-369	Eukaryota;Haptista;Haptophyta;Prymnesiophyceae;Prymnesiales	Eukaryota;Haptista;Haptophyta;Prymnesiophyceae;Prymnesiales;Chrysochromulinaceae;Chrysochromulina	0.99	0.8636	0	0	0	0	0	0	0	0	0	0	0	0	0	0	0	0	0	0	0	0	0	0	0	0	0	0	0	0	0	0	0	0	0	0	0	0	0	0	0	0	0	0	0	0	1
MATOU.v2.44912443__258-978	Eukaryota;Haptista;Haptophyta;Prymnesiophyceae;Prymnesiales;Prymnesiaceae	Eukaryota;Haptista;Haptophyta;Prymnesiophyceae;Prymnesiales;Chrysochromulinaceae;Chrysochromulina	0.99	0.8182	0	0	0	0	0	0	0	0	0	0	0	0	0	0	0	0	0	0	0	0	0	0	0	0	0	0	0	0	0	0	0	0	0	0	0	0	0	0	0	0	0	0	0	0	0
MATOU.v2.45723912__435-1014	Eukaryota;Haptista;Haptophyta;Prymnesiophyceae;Prymnesiales;Prymnesiaceae	Eukaryota;Haptista;Haptophyta;Prymnesiophyceae;Prymnesiales;Chrysochromulinaceae;Chrysochromulina	0.99	0.8342	0	0	0	0	0	0	0	0	0	0	0	0	0	0	0	0	0	0	0	0	0	0	0	0	0	0	0	0	0	0	0	0	0	0	0	0	0	0	0	0	0	0	0	0	0
MATOU.v2.49640193__255-987	Eukaryota;Haptista;Haptophyta;Prymnesiophyceae;Prymnesiales	Eukaryota;Haptista;Haptophyta;Prymnesiophyceae;Prymnesiales;Chrysochromulinaceae;Chrysochromulina	0.99	0.8156	0	0	0	1	0	0	0	0	0	0	0	0	0	0	0	0	0	0	0	0	0	0	0	0	0	0	0	0	0	0	0	0	0	0	0	0	0	0	0	0	0	0	0	0	0
MATOU.v2.50958496__243-969	Eukaryota;Haptista;Haptophyta	Eukaryota;Haptista;Haptophyta;Prymnesiophyceae;Prymnesiales;Chrysochromulinaceae;Chrysochromulina	0.99	0.8058	0	0	0	0	0	0	0	0	0	0	0	0	0	0	0	0	0	0	0	0	0	0	0	0	0	0	3	0	0	0	0	0	0	0	0	0	0	0	0	0	0	0	0	0	0
MATOU.v2.52579741__366-1095	Eukaryota;Haptista;Haptophyta	Eukaryota;Haptista;Haptophyta;Prymnesiophyceae;Prymnesiales;Chrysochromulinaceae;Chrysochromulina	0.99	0.7654	0	0	0	0	0	0	0	0	0	0	0	0	0	0	0	0	0	0	1	0	0	0	0	0	0	0	0	0	0	0	0	0	0	0	0	0	0	0	0	0	0	0	0	0	0
MATOU.v2.53367687__255-909	Eukaryota;Haptista;Haptophyta;Prymnesiophyceae;Prymnesiales	Eukaryota;Haptista;Haptophyta;Prymnesiophyceae;Prymnesiales;Chrysochromulinaceae;Chrysochromulina	0.98	0.8265	0	0	0	0	1	0	0	0	0	0	0	0	0	0	0	0	0	0	0	0	0	0	0	0	0	0	0	0	0	0	0	0	0	0	0	0	0	0	0	0	0	0	0	0	0
MATOU.v2.58726504__279-975	Eukaryota;Sar;Alveolata;Dinophyceae;dinoflagellate	Eukaryota;Haptista;Haptophyta;Prymnesiophyceae;Prymnesiales;Chrysochromulinaceae;Chrysochromulina	0.99	0.8543	0	0	0	0	0	0	0	0	0	0	0	0	0	0	0	0	0	0	0	0	0	0	0	0	0	0	0	0	0	0	0	1	0	0	0	0	0	0	0	0	0	0	0	0	0
MATOU.v2.6880452__c495-180	Eukaryota;Haptista;Haptophyta	Eukaryota;Haptista;Haptophyta;Prymnesiophyceae;Prymnesiales;Chrysochromulinaceae;Chrysochromulina	0.93	0.8788	0	0	0	0	0	0	0	0	0	0	0	0	0	0	0	0	0	0	0	0	0	0	0	0	0	0	0	0	0	0	2	0	0	0	0	0	0	0	0	0	0	0	0	0	0
MATOU.v2.75214891__3-483	Eukaryota;Haptista;Haptophyta	Eukaryota;Haptista;Haptophyta;Prymnesiophyceae;Prymnesiales;Chrysochromulinaceae;Chrysochromulina	0.99	0.7987	0	0	0	0	1	0	0	0	0	0	0	0	0	0	0	0	0	0	0	0	0	0	0	0	0	0	0	0	0	0	0	0	0	0	0	0	0	0	0	0	0	0	0	0	0
MATOU.v2.85116219__228-960	Eukaryota;Haptista;Haptophyta;Prymnesiophyceae;Prymnesiales;Prymnesiaceae	Eukaryota;Haptista;Haptophyta;Prymnesiophyceae;Prymnesiales;Chrysochromulinaceae;Chrysochromulina	0.99	0.8197	0	0	0	0	0	0	0	0	0	0	0	0	0	0	0	0	0	0	0	0	0	0	0	0	0	0	0	0	0	0	0	0	0	0	0	1	0	0	0	0	0	0	0	0	0
MATOU.v2.93995515__c801-144	Eukaryota;Haptista;Haptophyta	Eukaryota;Haptista;Haptophyta;Prymnesiophyceae;Prymnesiales;Chrysochromulinaceae;Chrysochromulina	0.96	0.8396	0	0	0	0	0	0	0	0	0	0	0	1	0	0	0	0	0	0	0	0	0	0	0	0	0	0	0	0	0	0	0	0	0	0	0	0	0	0	0	0	0	0	0	0	0
OM-RGC.v2.018212538__12-609	Eukaryota;Haptista;Haptophyta	Eukaryota;Haptista;Haptophyta;Prymnesiophyceae;Prymnesiales;Chrysochromulinaceae;Chrysochromulina	0.98	0.8724	0	0	0	0	0	0	0	0	0	0	0	0	0	0	0	0	0	0	0	0	0	0	0	0	0	0	0	0	0	0	0	0	0	0	0	0	0	0	0	0	0	0	1	3	1
OM-RGC.v2.021295808__195-351	Eukaryota;Haptista;Haptophyta	Eukaryota;Haptista;Haptophyta;Prymnesiophyceae;Prymnesiales;Chrysochromulinaceae;Chrysochromulina	0.91	0.7917	0	0	0	0	0	0	0	0	0	0	0	0	0	0	0	0	0	0	0	0	1	0	0	0	0	0	0	0	0	0	0	0	0	0	0	0	0	0	0	0	0	0	0	1	0
000000957006__c1046-323	Eukaryota;Haptista;Haptophyta	Eukaryota;Haptista;Haptophyta;Prymnesiophyceae;Prymnesiales;Prymnesiaceae;Prymnesium	0.99	0.8313	0	0	0	0	0	0	0	0	0	0	0	0	0	0	0	0	0	0	0	0	0	0	0	0	0	0	0	0	0	0	0	0	0	0	0	0	1	0	0	0	0	0	0	0	0
000001818262__c299-1	Eukaryota;Haptista;Haptophyta	Eukaryota;Haptista;Haptophyta;Prymnesiophyceae;Prymnesiales;Prymnesiaceae;Prymnesium	0.99	0.8	0	0	0	0	0	0	0	0	0	0	0	0	0	0	0	0	0	0	0	0	0	0	0	0	0	0	0	1	0	0	0	0	0	0	0	0	0	0	0	0	0	0	0	0	0
000003084711__c1768-1186	Eukaryota;Haptista;Haptophyta	Eukaryota;Haptista;Haptophyta;Prymnesiophyceae;Prymnesiales;Prymnesiaceae;Prymnesium	0.99	0.8402	0	1	3	2	0	0	1	0	0	0	0	0	0	0	0	0	0	0	0	0	0	0	0	0	0	0	0	0	0	0	0	0	0	0	0	0	0	0	0	0	0	0	0	0	0
000003247110__c1488-759	Eukaryota;Haptista;Haptophyta	Eukaryota;Haptista;Haptophyta;Prymnesiophyceae;Prymnesiales;Prymnesiaceae;Prymnesium	0.99	0.8115	0	0	0	0	0	0	0	0	0	0	0	0	0	0	0	0	0	0	0	1	0	0	0	0	0	0	0	0	0	0	0	0	0	0	0	0	0	0	0	0	0	0	0	0	0
000009774928__c1533-951	Eukaryota;Haptista;Haptophyta	Eukaryota;Haptista;Haptophyta;Prymnesiophyceae;Prymnesiales;Prymnesiaceae;Prymnesium	0.99	0.8402	1	0	0	2	1	0	0	0	0	0	0	0	0	0	0	0	0	0	0	0	0	0	0	0	0	0	0	0	0	0	0	0	0	0	0	0	0	0	0	0	0	0	0	0	0
MATOU.v2.104239317__c827-260	Eukaryota;Haptista;Haptophyta	Eukaryota;Haptista;Haptophyta;Prymnesiophyceae;Prymnesiales;Prymnesiaceae;Prymnesium	0.99	0.8148	0	0	0	0	0	0	0	0	0	0	0	0	0	0	0	0	0	0	0	0	0	0	0	0	0	0	0	0	0	0	0	0	0	0	0	0	0	0	0	0	0	0	0	2	0
MATOU.v2.122561064__c273-1	Eukaryota;Haptista;Haptophyta	Eukaryota;Haptista;Haptophyta;Prymnesiophyceae;Prymnesiales;Prymnesiaceae;Prymnesium	0.97	0.9888	0	0	0	0	0	0	0	0	0	0	0	0	0	0	0	0	0	0	0	0	0	0	0	0	0	0	0	0	0	0	0	0	0	0	0	0	0	0	0	0	0	0	0	0	0
MATOU.v2.23320474__c1070-338	Eukaryota;Haptista;Haptophyta	Eukaryota;Haptista;Haptophyta;Prymnesiophyceae;Prymnesiales;Prymnesiaceae;Prymnesium	0.99	0.8259	0	0	0	0	0	0	0	0	0	0	0	0	0	0	0	0	0	1	0	0	0	0	0	0	0	0	0	0	0	0	0	0	0	0	0	0	0	0	0	0	0	0	0	0	0
MATOU.v2.3184520__c1065-342	Eukaryota;Haptista;Haptophyta	Eukaryota;Haptista;Haptophyta;Prymnesiophyceae;Prymnesiales;Prymnesiaceae;Prymnesium	0.99	0.7418	0	0	0	0	0	0	0	0	0	0	0	0	0	0	0	0	0	0	0	0	0	0	0	0	0	0	0	0	0	0	0	0	0	0	0	0	0	0	0	0	0	0	0	0	0
MATOU.v2.40593076__231-960	Eukaryota;Haptista;Haptophyta;Prymnesiophyceae;Prymnesiales	Eukaryota;Haptista;Haptophyta;Prymnesiophyceae;Prymnesiales;Prymnesiaceae;Prymnesium	0.99	0.8566	0	1	0	0	0	0	0	0	0	0	0	0	0	0	0	0	0	0	0	0	0	0	0	0	0	0	0	0	0	0	0	0	0	0	0	0	0	0	0	0	0	0	0	0	0
MATOU.v2.44547996__3-402	Eukaryota;Haptista;Haptophyta	Eukaryota;Haptista;Haptophyta;Prymnesiophyceae;Prymnesiales;Prymnesiaceae;Prymnesium	0.99	0.8485	0	0	0	0	0	0	0	0	0	0	0	0	0	0	0	0	0	0	0	0	0	0	0	0	0	0	0	0	0	0	0	0	0	0	0	0	0	0	0	0	0	0	0	0	0
MATOU.v2.85063972__243-966	Eukaryota;Haptista;Haptophyta	Eukaryota;Haptista;Haptophyta;Prymnesiophyceae;Prymnesiales;Prymnesiaceae;Prymnesium	0.99	0.823	0	0	0	0	0	0	0	0	0	0	0	0	0	0	0	0	0	1	0	0	0	0	0	0	0	0	0	1	0	0	0	0	0	0	0	0	0	0	0	0	0	0	0	0	0
MATOU.v2.85100416__234-963	Eukaryota;Haptista;Haptophyta;Prymnesiophyceae;Prymnesiales;Prymnesiaceae;Prymnesium	Eukaryota;Haptista;Haptophyta;Prymnesiophyceae;Prymnesiales;Prymnesiaceae;Prymnesium	0.99	0.8642	0	0	0	0	0	0	0	0	0	0	0	0	0	0	0	0	0	0	0	0	0	0	0	0	0	0	0	0	0	0	0	0	0	0	0	0	0	0	0	0	0	0	0	0	0
MATOU.v2.85388640__516-894	Eukaryota;Haptista;Haptophyta	Eukaryota;Haptista;Haptophyta;Prymnesiophyceae;Prymnesiales;Prymnesiaceae;Prymnesium	0.99	0.8596	0	0	0	0	0	0	0	0	0	0	0	0	0	0	0	0	0	0	0	0	0	0	0	0	0	0	1	0	0	0	0	0	0	0	0	0	0	0	0	0	0	0	0	0	0
MATOU.v2.96540125__c207-1	Eukaryota;Haptista;Haptophyta;Prymnesiophyceae;Prymnesiales;Prymnesiaceae	Eukaryota;Haptista;Haptophyta;Prymnesiophyceae;Prymnesiales;Prymnesiaceae;Prymnesium	0.98	0.7971	0	0	0	0	0	0	0	0	0	0	0	0	1	0	0	0	0	0	0	0	0	0	0	0	0	0	0	0	0	0	0	0	0	0	0	0	0	0	0	0	0	0	0	0	0
MATOU.v2.18754128__6-702	Eukaryota;Sar;Alveolata;Dinophyceae;dinoflagellate	Eukaryota;Sar;Alveolata;Dinophyceae;Gymnodiniales;Gymnodiniaceae;Lepidodinium	0.94	0.8364	0	0	0	0	0	0	0	0	0	0	0	0	0	0	0	0	0	0	0	0	0	0	0	0	0	0	0	0	0	0	0	0	0	0	0	0	0	0	0	1	0	0	0	0	0
MATOU.v2.47168718__306-585	Eukaryota;Sar;Alveolata;Dinophyceae;dinoflagellate	Eukaryota;Sar;Alveolata;Dinophyceae;Gymnodiniales;Gymnodiniaceae;Lepidodinium	0.98	0.6957	0	0	0	0	0	0	0	0	0	0	0	0	0	0	0	0	0	0	0	1	0	0	0	0	0	0	0	0	0	0	0	0	0	0	0	0	0	0	0	0	0	0	0	0	0
MATOU.v2.59980903__c772-40	Eukaryota;Sar;Stramenopiles;Ochrophyta;Chrysophyceae	Eukaryota;Sar;Alveolata;Dinophyceae;Gymnodiniales;Gymnodiniaceae;Lepidodinium	0.94	0.7955	0	0	0	0	0	0	0	0	0	0	0	0	0	0	0	0	0	0	1	0	0	0	0	0	0	0	1	0	0	0	0	0	0	0	0	0	0	0	0	0	0	0	0	0	0
MATOU.v2.76236409__c796-100	Eukaryota;Sar;Alveolata;Dinophyceae;dinoflagellate	Eukaryota;Sar;Alveolata;Dinophyceae;Gymnodiniales;Gymnodiniaceae;Lepidodinium	0.94	0.7672	0	0	0	0	0	0	0	0	0	0	0	0	0	0	0	0	0	0	0	0	0	0	0	0	0	0	0	0	0	0	0	0	0	0	0	0	0	0	0	0	0	0	1	0	0
MATOU.v2.79519762__3-237	Eukaryota;Sar;Alveolata;Dinophyceae;dinoflagellate	Eukaryota;Sar;Alveolata;Dinophyceae;Gymnodiniales;Gymnodiniaceae;Lepidodinium	0.82	0.7538	0	0	0	0	0	0	0	0	0	0	0	0	0	0	0	0	0	0	0	0	0	0	0	0	0	0	0	0	0	0	0	0	0	0	0	0	0	0	0	0	0	0	0	0	0
MATOU.v2.8113806__c370-1	Eukaryota;Sar;Alveolata;Dinophyceae;dinoflagellate	Eukaryota;Sar;Alveolata;Dinophyceae;Gymnodiniales;Gymnodiniaceae;Lepidodinium	0.99	0.8065	0	1	0	0	0	0	0	0	0	0	0	0	0	0	0	0	0	0	0	0	0	0	0	0	0	0	0	0	0	0	0	0	0	0	0	0	0	0	0	0	0	0	0	0	0
MATOU.v2.82727380__c313-1	Eukaryota;Sar;Alveolata;Dinophyceae;Gymnodiniales;Gymnodiniaceae;Lepidodinium;Lepidodinium chlorophorum	Eukaryota;Sar;Alveolata;Dinophyceae;Gymnodiniales;Gymnodiniaceae;Lepidodinium	0.99	0.9519	0	0	0	0	0	0	0	0	0	0	0	0	0	0	0	0	0	0	0	0	1	0	0	0	0	0	0	0	0	0	0	0	0	0	0	0	0	0	0	0	0	0	0	0	0
MATOU.v2.91779316__3-336	Eukaryota;Sar;Alveolata;Dinophyceae;dinoflagellate	Eukaryota;Sar;Alveolata;Dinophyceae;Gymnodiniales;Gymnodiniaceae;Lepidodinium	0.89	0.96	0	0	0	0	0	0	0	0	0	0	0	0	0	0	0	0	0	0	0	0	0	0	0	0	0	0	0	0	0	0	0	0	0	0	0	0	0	0	0	0	0	0	0	1	0
000004244989__c1666-1522	Eukaryota;Haptista;Haptophyta	Eukaryota;Sar;Alveolata;Dinophyceae;Gymnodiniales;Kareniaceae;Karlodinium	0.8	0.8205	0	0	0	0	0	0	0	0	0	0	0	0	0	0	0	0	0	0	0	0	0	0	0	0	0	0	0	0	0	0	0	1	0	0	0	0	0	0	0	0	0	0	0	0	0
MATOU.v2.102139450__c470-221	Eukaryota;Sar;Alveolata;Dinophyceae;Gonyaulacales;Gonyaulacaceae;Alexandrium	Eukaryota;Sar;Alveolata;Dinophyceae;Suessiales;Suessiaceae;Polarella	0.97	1	0	0	0	0	0	0	0	0	0	0	0	0	0	0	0	0	0	0	0	0	0	0	0	0	0	0	1	0	0	0	0	0	0	0	0	0	0	0	0	0	0	0	0	0	0
MATOU.v2.104259287__c354-159	Eukaryota;Sar;Alveolata;Dinophyceae (dinoflagellates_with_peridinin-containing_plastids)	Eukaryota;Sar;Alveolata;Dinophyceae;Suessiales;Suessiaceae;Polarella	0.99	0.8154	0	0	0	0	0	0	0	0	0	0	0	0	0	0	0	0	0	0	0	0	0	0	0	0	0	0	0	0	0	0	0	0	0	0	0	0	0	0	0	0	1	0	0	0	0
MATOU.v2.1430023__3-558	Eukaryota;Sar;Alveolata;Dinophyceae (dinoflagellates_with_peridinin-containing_plastids)	Eukaryota;Sar;Alveolata;Dinophyceae;Suessiales;Suessiaceae;Polarella	0.99	0.7391	0	0	0	0	0	0	0	0	0	0	0	0	0	0	0	0	0	0	0	0	0	0	0	0	0	0	0	0	0	0	0	0	0	0	0	0	0	0	0	0	0	0	0	0	0
MATOU.v2.144099490__3-399	Eukaryota;Sar;Alveolata;Dinophyceae (dinoflagellates_with_peridinin-containing_plastids)	Eukaryota;Sar;Alveolata;Dinophyceae;Suessiales;Suessiaceae;Polarella	0.99	0.8258	0	0	0	0	0	0	0	0	0	0	0	0	0	0	0	0	0	0	0	0	0	0	0	0	0	0	0	0	0	0	0	0	0	0	0	0	0	0	0	1	0	0	0	0	0
MATOU.v2.87064299__126-825	Eukaryota;Sar;Alveolata;Dinophyceae (dinoflagellates_with_peridinin-containing_plastids)	Eukaryota;Sar;Alveolata;Dinophyceae;Suessiales;Suessiaceae;Polarella	0.99	0.6525	0	0	0	1	0	0	0	0	0	0	0	0	0	0	0	0	0	0	0	0	0	0	0	0	0	0	0	0	0	0	0	0	0	0	0	0	0	0	0	0	0	0	0	0	0
MATOU.v2.63519880__c845-173	Eukaryota;Sar;Alveolata;Dinophyceae;Suessiales;Symbiodiniaceae;Symbiodinium	Eukaryota;Sar;Alveolata;Dinophyceae;Suessiales;Symbiodiniaceae;Effrenium	0.98	0.8824	0	0	0	0	0	0	0	0	0	0	0	0	0	0	0	0	0	0	0	0	0	0	0	1	0	0	0	0	0	0	0	0	0	0	0	0	0	0	0	0	0	0	0	0	0
MATOU.v2.28632836__c972-273	Eukaryota;Sar;Rhizaria;Cercozoa;Chlorarachniophyceae;Bigelowiella;Bigelowiella	Eukaryota;Sar;Rhizaria;Cercozoa;Chlorarachniophyceae;Bigelowiella;Bigelowiellanatans natans	0.99	1	0	0	0	0	0	0	0	0	0	0	0	0	0	0	0	0	0	1	0	0	0	0	0	0	0	0	0	0	0	0	0	0	0	0	0	0	0	0	0	0	0	0	0	0	0
MATOU.v2.26441432__c584-140	Eukaryota;Sar;Stramenopiles;Ochrophyta	Eukaryota;Sar;Stramenopiles;Ochrophyta;Bacillariophyta;Bacillariophyceae;Bacillariophycidae	0.99	0.7891	0	0	0	0	0	0	0	0	0	0	0	0	0	0	0	0	0	0	1	0	0	0	0	0	0	0	0	0	0	0	0	0	0	0	0	0	0	0	0	0	0	0	0	0	0
MATOU.v2.51045087__3-330	Eukaryota;Sar;Stramenopiles;Ochrophyta	Eukaryota;Sar;Stramenopiles;Ochrophyta;Bacillariophyta;Bacillariophyceae;Bacillariophycidae	0.94	0.7767	0	0	0	0	0	0	0	0	0	0	0	0	0	0	0	1	0	0	0	0	0	0	0	0	0	0	0	0	0	0	0	0	0	0	0	0	0	0	0	0	0	0	0	0	0
000004789121__693-1410	Eukaryota;Sar;Stramenopiles;Ochrophyta;Bacillariophyta	Eukaryota;Sar;Stramenopiles;Ochrophyta;Bacillariophyta;Bacillariophyceae;Bacillariophycidae	0.99	0.9247	0	0	0	0	0	0	0	0	0	0	0	0	0	0	0	0	0	0	0	0	0	0	1	0	0	0	0	0	0	0	0	0	0	0	0	0	0	0	0	0	0	0	0	0	0
MATOU.v2.108625818__3-717	Eukaryota;Sar;Stramenopiles;Ochrophyta;Bacillariophyta	Eukaryota;Sar;Stramenopiles;Ochrophyta;Bacillariophyta;Bacillariophyceae;Bacillariophycidae	0.99	0.9286	0	0	0	0	0	0	0	0	0	0	0	0	0	0	0	0	0	0	0	0	0	0	0	0	0	0	0	0	0	0	0	0	0	0	0	0	0	0	0	0	0	0	0	0	0
MATOU.v2.110870809__234-948	Eukaryota;Sar;Stramenopiles;Ochrophyta;Bacillariophyta	Eukaryota;Sar;Stramenopiles;Ochrophyta;Bacillariophyta;Bacillariophyceae;Bacillariophycidae	0.99	0.8559	0	0	0	0	0	0	0	0	0	0	0	0	0	0	0	0	0	0	0	0	0	0	0	0	0	0	0	0	0	0	0	0	0	0	0	0	0	0	0	0	0	0	0	0	0
MATOU.v2.17750320__219-891	Eukaryota;Sar;Stramenopiles;Ochrophyta;Bacillariophyta	Eukaryota;Sar;Stramenopiles;Ochrophyta;Bacillariophyta;Bacillariophyceae;Bacillariophycidae	0.99	0.905	0	0	0	0	0	0	0	0	0	0	0	0	0	0	0	0	0	0	0	0	0	0	0	0	0	1	0	0	0	0	0	0	0	0	0	0	0	0	0	0	0	0	0	0	0
MATOU.v2.21971310__c370-49	Eukaryota;Sar;Stramenopiles;Ochrophyta;Bacillariophyta	Eukaryota;Sar;Stramenopiles;Ochrophyta;Bacillariophyta;Bacillariophyceae;Bacillariophycidae	0.97	0.6415	0	0	0	0	0	0	0	0	0	0	0	0	0	0	0	0	0	0	0	0	0	0	0	0	0	0	0	0	0	1	0	0	0	0	0	0	0	0	0	0	0	0	0	0	0
MATOU.v2.75167900__297-1011	Eukaryota;Sar;Stramenopiles;Ochrophyta;Bacillariophyta	Eukaryota;Sar;Stramenopiles;Ochrophyta;Bacillariophyta;Bacillariophyceae;Bacillariophycidae	0.99	0.9538	0	0	0	0	0	0	0	0	0	0	0	0	0	0	0	0	0	0	0	0	0	0	0	0	0	0	1	0	0	0	0	0	0	0	0	0	0	0	0	0	0	0	0	0	0
MATOU.v2.98151416__c2332-1981	Eukaryota;Sar;Stramenopiles;Ochrophyta;Bacillariophyta;Mediophyceae	Eukaryota;Sar;Stramenopiles;Ochrophyta;Bacillariophyta;Bacillariophyceae;Bacillariophycidae	0.93	0.9091	0	0	0	0	0	0	0	0	0	0	0	0	0	0	0	0	0	0	0	0	0	0	0	0	0	0	0	0	0	0	0	0	0	0	0	0	0	0	0	0	0	0	0	0	0
MATOU.v2.104790558__c200-1	Eukaryota	Eukaryota;Sar;Stramenopiles;Ochrophyta;Bolidophyceae;Parmales;Triparmaceae;Triparma	0.99	0.7121	0	0	0	0	0	0	0	0	0	0	0	0	0	0	0	0	0	0	0	0	0	0	0	0	0	0	0	0	0	0	0	0	0	0	0	0	0	0	1	0	0	0	0	0	0
MATOU.v2.26708067__90-270	Eukaryota	Eukaryota;Sar;Stramenopiles;Ochrophyta;Bolidophyceae;Parmales;Triparmaceae;Triparma	0.99	0.5	0	0	0	0	0	0	0	0	0	0	0	0	0	0	0	0	0	0	0	0	0	0	0	0	0	0	0	0	0	1	0	0	0	0	0	0	0	0	0	0	0	0	0	0	0
MATOU.v2.26760612__c278-1	Eukaryota;Sar;Stramenopiles;Ochrophyta	Eukaryota;Sar;Stramenopiles;Ochrophyta;Bolidophyceae;Parmales;Triparmaceae;Triparma	0.98	0.7363	0	0	0	0	0	0	0	0	0	0	0	0	0	0	0	0	0	0	0	0	0	0	0	0	0	0	0	0	0	0	0	0	0	0	1	0	0	0	0	0	0	0	0	0	0
000001503278__c1493-806	Eukaryota;Sar;Stramenopiles;Ochrophyta;Pelagophyceae	Eukaryota;Sar;Stramenopiles;Ochrophyta;Pelagophyceae;Pelagomonadales;Pelagomonadaceae;Aureococcus	0.98	1	0	1	0	0	0	0	0	0	0	0	0	0	0	0	0	0	0	0	0	0	0	0	0	0	0	0	0	0	0	0	0	0	0	0	0	0	0	0	0	0	0	0	0	0	0
000001898439__750-1443	Eukaryota;Sar;Stramenopiles;Ochrophyta;Pelagophyceae	Eukaryota;Sar;Stramenopiles;Ochrophyta;Pelagophyceae;Pelagomonadales;Pelagomonadaceae;Aureococcus	0.97	1	0	0	0	0	0	0	0	0	0	0	0	0	0	0	0	0	0	0	0	0	0	0	0	0	0	0	0	0	0	0	0	0	0	0	0	0	0	0	0	0	0	0	0	0	0
MATOU.v2.60276959__192-924	Eukaryota;Sar;Stramenopiles;Ochrophyta;Chrysophyceae	Eukaryota;Sar;Stramenopiles;Ochrophyta;Pelagophyceae;Pelagomonadales;Pelagomonadaceae;Aureococcus	0.99	0.7469	0	0	0	0	0	0	0	0	0	0	0	0	0	0	1	0	0	0	0	0	0	0	0	0	0	0	0	0	0	0	0	0	0	0	0	0	0	0	0	0	0	0	0	0	0
MATOU.v2.98159505__3-723	Eukaryota;Sar;Stramenopiles;Ochrophyta;Dictyochophyceae	Eukaryota;Sar;Stramenopiles;Ochrophyta;Pelagophyceae;Pelagomonadales;Pelagomonadaceae;Aureococcus	0.99	0.7095	0	0	0	0	0	0	0	0	0	0	0	0	0	0	0	0	0	0	0	0	0	0	0	0	0	0	0	0	0	0	0	0	0	0	0	0	0	0	0	0	0	0	0	1	0
000000127604__c375-1	Eukaryota;Sar;Stramenopiles;Ochrophyta;Pelagophyceae	Eukaryota;Sar;Stramenopiles;Ochrophyta;Pelagophyceae;Pelagomonadales;Pelagomonadaceae;Pelagomonas	0.99	0.9919	0	1	0	0	0	0	0	0	0	0	0	0	0	0	0	0	0	0	0	0	0	0	0	0	0	0	0	0	0	0	0	0	0	0	0	0	0	0	0	0	0	0	0	0	0
000000153021__339-1056	Eukaryota;Sar;Stramenopiles;Ochrophyta;Pelagophyceae	Eukaryota;Sar;Stramenopiles;Ochrophyta;Pelagophyceae;Pelagomonadales;Pelagomonadaceae;Pelagomonas	0.99	0.9833	0	4	1	1	0	0	1	0	0	0	0	0	0	0	0	0	0	0	0	0	0	0	0	0	0	0	0	0	0	0	0	0	0	1	0	0	0	0	0	0	0	0	0	0	0
000000668240__570-1041	Eukaryota;Sar;Stramenopiles;Ochrophyta;Pelagophyceae	Eukaryota;Sar;Stramenopiles;Ochrophyta;Pelagophyceae;Pelagomonadales;Pelagomonadaceae;Pelagomonas	0.99	0.9872	0	0	0	0	0	0	0	1	0	0	0	0	0	0	0	0	0	0	0	0	0	0	0	0	0	0	0	0	0	0	0	0	0	0	0	0	0	0	0	0	0	0	0	0	0
000000974843__c4072-3346	Eukaryota;Sar;Stramenopiles;Ochrophyta	Eukaryota;Sar;Stramenopiles;Ochrophyta;Pelagophyceae;Pelagomonadales;Pelagomonadaceae;Pelagomonas	0.99	0.7066	0	0	0	0	0	0	0	0	0	0	0	0	0	0	1	0	0	0	1	0	0	0	0	0	0	0	0	0	0	0	0	0	0	1	0	0	0	1	0	0	0	1	0	0	0
000001105024__c364-1	Eukaryota;Sar;Stramenopiles;Ochrophyta	Eukaryota;Sar;Stramenopiles;Ochrophyta;Pelagophyceae;Pelagomonadales;Pelagomonadaceae;Pelagomonas	0.92	0.7411	0	0	0	0	0	1	0	0	0	0	0	0	0	0	0	0	0	0	0	0	0	0	0	0	0	0	0	0	0	0	0	0	0	0	0	0	0	0	0	0	0	0	0	0	0
000002188597__c1184-458	Eukaryota;Sar;Stramenopiles;Ochrophyta	Eukaryota;Sar;Stramenopiles;Ochrophyta;Pelagophyceae;Pelagomonadales;Pelagomonadaceae;Pelagomonas	0.99	0.7149	0	0	0	0	0	0	0	0	0	0	0	0	0	0	0	0	0	0	0	0	0	0	0	0	0	0	0	0	0	0	0	0	0	0	0	0	0	0	0	0	0	0	0	0	0
000002818318__c1195-478	Eukaryota;Sar;Stramenopiles;Ochrophyta;Pelagophyceae	Eukaryota;Sar;Stramenopiles;Ochrophyta;Pelagophyceae;Pelagomonadales;Pelagomonadaceae;Pelagomonas	0.99	0.9916	0	0	1	0	0	0	0	0	0	0	0	0	0	0	0	0	0	0	0	0	0	0	0	0	0	0	0	0	0	0	0	0	0	0	0	0	0	0	0	0	0	0	0	0	0
000002878101__c2048-1322	Eukaryota;Sar;Stramenopiles;Ochrophyta	Eukaryota;Sar;Stramenopiles;Ochrophyta;Pelagophyceae;Pelagomonadales;Pelagomonadaceae;Pelagomonas	0.99	0.7095	0	0	0	0	0	0	0	2	0	0	0	0	0	0	0	0	0	0	0	0	0	0	0	0	0	0	0	0	0	0	0	0	0	0	0	0	0	0	0	0	0	0	0	0	0
000003438464__c949-211	Eukaryota;Sar;Stramenopiles;Ochrophyta	Eukaryota;Sar;Stramenopiles;Ochrophyta;Pelagophyceae;Pelagomonadales;Pelagomonadaceae;Pelagomonas	0.99	0.6434	0	0	0	0	0	0	0	0	0	0	0	0	0	0	0	0	0	0	0	0	0	0	0	0	0	0	0	0	0	0	0	0	0	0	0	0	0	0	0	1	0	0	0	0	0
000006569816__1164-1710	Eukaryota;Sar;Stramenopiles;Ochrophyta;Pelagophyceae	Eukaryota;Sar;Stramenopiles;Ochrophyta;Pelagophyceae;Pelagomonadales;Pelagomonadaceae;Pelagomonas	0.99	0.989	0	1	0	1	0	0	0	0	0	0	0	0	0	0	0	0	0	0	0	0	0	0	0	0	0	0	0	0	0	0	0	0	0	0	0	0	0	0	0	0	0	0	0	0	0
000008507749__c1231-571	Eukaryota;Sar;Stramenopiles;Ochrophyta;Pelagophyceae	Eukaryota;Sar;Stramenopiles;Ochrophyta;Pelagophyceae;Pelagomonadales;Pelagomonadaceae;Pelagomonas	0.99	0.9864	1	0	1	0	0	0	1	1	0	0	0	0	0	0	0	0	0	0	0	0	0	0	0	0	0	0	0	0	0	0	0	0	0	0	0	0	0	0	0	0	0	0	0	0	0
CAMNT_0007255883__c799-82	Eukaryota;Stramenopiles;Ochrophyta;Pelagophyceae;Pelagomonadales;Pelagomonas;Pelagomonas_calceolata,_Strain_RCC969	Eukaryota;Sar;Stramenopiles;Ochrophyta;Pelagophyceae;Pelagomonadales;Pelagomonadaceae;Pelagomonas	0.99	0.9874	0	0	0	1	0	0	0	0	0	0	0	0	0	0	0	0	0	0	0	0	0	0	0	0	0	0	0	0	0	0	0	0	0	0	0	0	0	0	0	0	0	0	0	0	0
MATOU.v2.103555908__c671-1	Eukaryota;Sar;Stramenopiles;Ochrophyta;Pelagophyceae	Eukaryota;Sar;Stramenopiles;Ochrophyta;Pelagophyceae;Pelagomonadales;Pelagomonadaceae;Pelagomonas	0.99	0.9528	0	0	0	0	0	0	1	0	0	0	0	0	0	0	0	0	0	0	0	0	0	0	0	0	0	0	0	0	0	0	0	0	0	0	0	0	0	0	0	0	0	0	0	0	0
MATOU.v2.114961618__c850-157	Eukaryota;Sar;Stramenopiles;Ochrophyta	Eukaryota;Sar;Stramenopiles;Ochrophyta;Pelagophyceae;Pelagomonadales;Pelagomonadaceae;Pelagomonas	0.98	0.6435	0	0	0	0	0	0	0	0	0	0	0	0	0	0	0	0	0	0	0	0	0	0	0	0	0	0	0	0	0	0	0	0	0	0	0	0	0	0	0	0	0	0	0	0	0
MATOU.v2.151276187__c796-76	Eukaryota;Sar;Stramenopiles;Ochrophyta;Pelagophyceae	Eukaryota;Sar;Stramenopiles;Ochrophyta;Pelagophyceae;Pelagomonadales;Pelagomonadaceae;Pelagomonas	0.99	0.9167	0	0	0	0	0	0	0	0	0	0	0	0	0	0	0	0	0	0	0	0	0	0	0	0	0	0	0	0	0	0	0	0	0	0	0	0	0	0	0	0	0	0	0	0	0
MATOU.v2.22510067__141-812	Eukaryota;Sar;Stramenopiles;Ochrophyta;Pelagophyceae	Eukaryota;Sar;Stramenopiles;Ochrophyta;Pelagophyceae;Pelagomonadales;Pelagomonadaceae;Pelagomonas	0.99	0.9462	0	0	0	0	0	0	0	0	0	0	0	0	0	0	0	0	0	0	0	0	0	0	0	0	0	0	0	0	0	0	0	1	0	0	0	0	0	0	0	0	0	0	0	0	0
MATOU.v2.35102237__216-942	Eukaryota;Sar;Stramenopiles;Ochrophyta;Dictyochophyceae	Eukaryota;Sar;Stramenopiles;Ochrophyta;Pelagophyceae;Pelagomonadales;Pelagomonadaceae;Pelagomonas	0.99	0.7072	0	0	0	0	0	0	0	0	0	0	0	0	0	0	0	0	0	0	0	0	0	0	0	0	0	0	0	0	0	0	0	0	0	1	0	0	0	0	0	0	0	0	0	0	0
MATOU.v2.35117847__222-945	Eukaryota;Sar;Stramenopiles;Ochrophyta;Dictyochophyceae	Eukaryota;Sar;Stramenopiles;Ochrophyta;Pelagophyceae;Pelagomonadales;Pelagomonadaceae;Pelagomonas	0.99	0.7054	0	0	0	0	0	0	0	0	0	0	0	0	0	0	0	0	0	0	0	0	0	0	0	0	0	0	0	0	0	0	0	0	0	0	0	0	0	0	0	0	0	0	0	0	0
MATOU.v2.45055385__c782-65	Eukaryota;Sar;Stramenopiles;Ochrophyta;Pelagophyceae	Eukaryota;Sar;Stramenopiles;Ochrophyta;Pelagophyceae;Pelagomonadales;Pelagomonadaceae;Pelagomonas	0.99	0.9623	0	0	0	0	0	0	0	2	0	0	0	0	0	0	0	0	0	0	0	0	0	0	0	0	0	0	0	0	0	0	0	0	0	0	0	0	0	0	0	0	0	0	0	0	0
MATOU.v2.50940590__c600-24	Eukaryota;Sar;Stramenopiles;Ochrophyta;Pelagophyceae;Pelagomonadales	Eukaryota;Sar;Stramenopiles;Ochrophyta;Pelagophyceae;Pelagomonadales;Pelagomonadaceae;Pelagomonas	0.93	0.9434	0	2	0	0	0	0	0	0	0	0	0	0	0	0	0	0	0	0	0	0	0	0	0	0	0	0	0	0	0	0	0	0	0	0	0	0	0	0	0	0	0	0	0	0	0
MATOU.v2.56782813__189-705	Eukaryota;Sar;Stramenopiles;Ochrophyta;Pelagophyceae;Pelagomonadales	Eukaryota;Sar;Stramenopiles;Ochrophyta;Pelagophyceae;Pelagomonadales;Pelagomonadaceae;Pelagomonas	0.99	1	0	0	0	0	0	0	0	0	0	0	0	0	0	0	0	0	0	0	0	0	0	0	0	0	0	0	0	0	0	0	0	0	0	0	0	0	0	0	0	0	1	0	0	0	0
MATOU.v2.58293763__6-603	Eukaryota;Haptista;Haptophyta	Eukaryota;Sar;Stramenopiles;Ochrophyta;Pelagophyceae;Pelagomonadales;Pelagomonadaceae;Pelagomonas	0.86	0.9174	0	0	0	0	0	0	0	0	0	0	0	1	0	0	0	0	0	0	0	0	0	0	0	0	0	0	0	0	0	0	0	0	0	0	0	0	0	0	0	0	0	0	0	0	0
Metagenome_centric_SAG_TOSAG51-11_Gene14192	Eukaryota;Sar;Stramenopiles;Ochrophyta;Dictyochophyceae	Eukaryota;Sar;Stramenopiles;Ochrophyta;Pelagophyceae;Pelagomonadales;Pelagomonadaceae;Pelagomonas	0.99	0.7149	0	0	0	0	0	0	0	0	0	0	0	0	0	0	0	0	0	0	0	0	0	0	0	0	0	0	0	0	0	0	0	0	0	0	0	0	0	1	0	0	0	0	0	0	0
MATOU.v2.1221172__c394-1	Eukaryota;Sar;Stramenopiles;Ochrophyta;Chrysophyceae	Eukaryota;Sar;Stramenopiles;Ochrophyta;Synurophyceae;Ochromonadales;Ochromonadaceae;Chrysophyceae sp. CCMP 2298	0.92	0.7295	0	0	0	0	0	0	0	0	0	0	0	0	0	0	0	0	0	0	0	0	0	0	0	0	0	0	0	0	0	0	0	0	0	0	0	0	0	0	0	0	0	0	0	0	0
MATOU.v2.8635947__c487-229	Eukaryota;Sar;Stramenopiles;Ochrophyta	Eukaryota;Sar;Stramenopiles;Ochrophyta;Synurophyceae;Ochromonadales;Ochromonadaceae;Chrysophyceae sp. CCMP 2298	0.99	0.6092	0	0	0	0	0	0	0	0	0	0	0	0	0	0	0	0	0	0	0	0	0	2	0	0	0	0	0	0	0	0	0	0	0	0	0	0	0	0	0	0	0	0	0	0	0
000001801138__9930-10659	Eukaryota;Sar;Stramenopiles;Ochrophyta	Eukaryota;Sar;Stramenopiles;Ochrophyta;Synurophyceae;Ochromonadales;Ochromonadaceae;Chrysophyceae sp. CCMP 2298	0.99	0.7449	0	0	0	0	0	0	0	0	0	0	0	0	0	0	0	0	0	0	0	0	0	0	0	0	0	0	0	0	0	0	0	0	0	0	0	0	0	0	0	0	0	1	0	0	0
000002057642__459-1191	Eukaryota;Sar;Stramenopiles;Ochrophyta	Eukaryota;Sar;Stramenopiles;Ochrophyta;Synurophyceae;Ochromonadales;Ochromonadaceae;Chrysophyceae sp. CCMP 2298	0.99	0.6762	0	0	0	0	0	0	0	0	0	0	0	0	0	0	0	0	0	0	0	0	1	0	0	0	0	0	0	0	0	0	0	0	0	0	0	0	0	0	0	0	0	0	0	0	0
000004170641__3276-4017	Eukaryota;Sar;Stramenopiles;Ochrophyta	Eukaryota;Sar;Stramenopiles;Ochrophyta;Synurophyceae;Ochromonadales;Ochromonadaceae;Chrysophyceae sp. CCMP 2298	0.99	0.6992	0	0	0	0	0	0	0	0	0	0	0	0	0	0	0	0	0	0	0	0	0	0	0	1	0	0	0	0	0	0	0	0	0	0	0	0	0	0	1	0	0	0	0	0	0
000007170736__4221-4953	Eukaryota;Sar;Stramenopiles;Ochrophyta	Eukaryota;Sar;Stramenopiles;Ochrophyta;Synurophyceae;Ochromonadales;Ochromonadaceae;Chrysophyceae sp. CCMP 2298	0.99	0.67	0	0	0	0	0	0	0	0	0	0	1	0	0	0	0	0	0	0	0	0	0	0	0	0	0	0	0	0	0	0	0	0	0	0	0	0	0	0	0	0	0	0	0	0	0
000007723624__c1777-1045	Eukaryota;Sar;Stramenopiles;Ochrophyta	Eukaryota;Sar;Stramenopiles;Ochrophyta;Synurophyceae;Ochromonadales;Ochromonadaceae;Chrysophyceae sp. CCMP 2298	0.99	0.6967	0	0	0	0	0	0	0	0	0	0	0	0	0	0	0	0	0	0	0	0	1	0	0	0	0	0	0	0	0	0	0	0	0	0	0	0	0	0	0	0	1	0	0	0	0
MATOU.v2.1300263__159-879	Eukaryota;Sar;Stramenopiles;Ochrophyta;Chrysophyceae	Eukaryota;Sar;Stramenopiles;Ochrophyta;Synurophyceae;Ochromonadales;Ochromonadaceae;Chrysophyceae sp. CCMP 2298	0.99	0.7	0	0	0	0	0	0	0	0	0	0	0	0	0	0	0	0	0	0	0	0	0	0	0	0	0	0	0	0	0	0	0	0	0	0	0	0	1	0	0	0	0	0	0	0	0
MATOU.v2.26466172__207-939	Eukaryota;Sar;Stramenopiles;Ochrophyta;Chrysophyceae	Eukaryota;Sar;Stramenopiles;Ochrophyta;Synurophyceae;Ochromonadales;Ochromonadaceae;Chrysophyceae sp. CCMP 2298	0.99	0.7131	0	0	0	0	0	0	0	0	0	0	0	0	0	0	0	0	0	0	0	0	0	0	0	0	0	0	0	0	0	0	0	0	0	0	0	0	0	0	0	0	0	0	0	0	0
MATOU.v2.28576354__216-957	Eukaryota;Sar;Stramenopiles;Ochrophyta;Chrysophyceae	Eukaryota;Sar;Stramenopiles;Ochrophyta;Synurophyceae;Ochromonadales;Ochromonadaceae;Chrysophyceae sp. CCMP 2298	0.99	0.6992	0	0	0	0	0	0	0	0	0	1	0	0	0	0	0	0	0	0	0	0	0	0	0	0	0	0	0	0	0	0	0	0	0	0	0	0	0	0	0	0	0	0	0	0	0
MATOU.v2.28592519__189-921	Eukaryota;Sar;Stramenopiles;Ochrophyta;Chrysophyceae	Eukaryota;Sar;Stramenopiles;Ochrophyta;Synurophyceae;Ochromonadales;Ochromonadaceae;Chrysophyceae sp. CCMP 2298	0.99	0.668	0	0	0	0	0	0	0	0	0	0	0	0	0	0	0	1	0	0	0	0	0	0	0	0	0	0	0	0	0	0	0	0	0	0	0	0	0	0	0	0	0	0	0	0	0
MATOU.v2.32089370__c763-46	Eukaryota;Sar;Stramenopiles;Ochrophyta;Chrysophyceae	Eukaryota;Sar;Stramenopiles;Ochrophyta;Synurophyceae;Ochromonadales;Ochromonadaceae;Chrysophyceae sp. CCMP 2298	0.99	0.7083	0	0	0	0	2	0	0	0	0	0	0	0	0	0	0	0	0	0	0	0	0	0	0	0	0	0	0	0	0	0	0	0	0	0	0	0	0	0	0	0	0	0	0	0	0
MATOU.v2.60257695__6-729	Eukaryota;Sar;Stramenopiles;Ochrophyta	Eukaryota;Sar;Stramenopiles;Ochrophyta;Synurophyceae;Ochromonadales;Ochromonadaceae;Chrysophyceae sp. CCMP 2298	0.99	0.6749	0	0	0	0	0	0	0	0	0	0	0	0	0	0	0	0	0	0	0	0	0	0	0	0	0	0	0	0	0	0	0	0	0	0	0	0	0	0	0	0	0	0	0	0	1
MATOU.v2.61673296__c804-72	Eukaryota;Sar;Stramenopiles;Ochrophyta;Chrysophyceae	Eukaryota;Sar;Stramenopiles;Ochrophyta;Synurophyceae;Ochromonadales;Ochromonadaceae;Chrysophyceae sp. CCMP 2298	0.99	0.7061	0	0	0	0	0	0	0	0	0	0	0	0	0	0	0	0	0	0	1	0	0	0	0	0	0	0	0	0	0	0	0	0	0	0	0	0	0	0	0	0	0	0	0	0	0
MATOU.v2.76928761__54-762	Eukaryota;Sar;Stramenopiles;Ochrophyta;Chrysophyceae	Eukaryota;Sar;Stramenopiles;Ochrophyta;Synurophyceae;Ochromonadales;Ochromonadaceae;Chrysophyceae sp. CCMP 2298	0.99	0.6936	0	0	0	0	0	0	0	0	0	0	0	0	0	0	0	0	0	0	0	0	0	0	0	0	0	0	0	0	0	0	0	0	0	0	0	0	0	0	0	0	0	0	1	0	0
Metagenome_centric_SAG_TOSAG39-3_Gene575__198-918	Eukaryota;Sar;Stramenopiles;Ochrophyta;Chrysophyceae	Eukaryota;Sar;Stramenopiles;Ochrophyta;Synurophyceae;Ochromonadales;Ochromonadaceae;Chrysophyceae sp. CCMP 2298	0.99	0.7149	0	0	0	0	0	0	0	0	0	0	0	0	0	0	0	0	0	0	0	0	0	0	0	0	0	0	2	0	0	0	0	0	0	0	0	0	0	0	0	0	0	0	0	0	0
MATOU.v2.60464575__c1079-347	Eukaryota;Sar;Stramenopiles;Ochrophyta;Eustigmatophyceae	Eukaryota;Sar;Stramenopiles;Ochrophyta;Xanthophyceae	0.99	0.7284	0	0	0	0	0	0	0	0	0	0	0	0	0	1	0	0	0	0	0	0	0	0	0	0	0	0	0	0	0	0	0	0	0	0	0	0	0	0	0	0	0	0	0	0	0
MATOU.v2.81968861__c947-362	Eukaryota	Eukaryota;Sar;Stramenopiles;Ochrophyta;Xanthophyceae	0.99	0.7371	0	0	0	0	0	0	0	0	0	0	0	0	0	0	0	0	0	0	0	0	0	0	0	0	0	0	0	0	0	0	0	0	0	0	0	0	0	0	0	0	0	0	0	0	0
000002808846__c974-296	Eukaryota;Viridiplantae;Chlorophyta	Eukaryota;Viridiplantae;Chlorophyta;Chloropicophyceae;Chloropicales;Chloropicaceae;Chloropicon	0.99	0.7082	0	0	0	1	0	0	0	0	0	0	0	0	0	0	0	0	0	0	0	0	0	0	0	0	0	0	0	0	0	0	0	0	0	0	0	0	0	0	0	0	0	0	0	0	0
000004900100__369-1044	Eukaryota;Viridiplantae;Chlorophyta	Eukaryota;Viridiplantae;Chlorophyta;Chloropicophyceae;Chloropicales;Chloropicaceae;Chloropicon	0.99	0.7143	0	0	0	0	0	0	1	0	0	0	0	0	0	0	0	0	0	0	0	0	0	0	0	0	0	0	0	0	0	0	0	0	0	0	0	0	0	0	0	0	0	0	0	0	0
000005253901__237-915	Eukaryota;Viridiplantae;Chlorophyta	Eukaryota;Viridiplantae;Chlorophyta;Chloropicophyceae;Chloropicales;Chloropicaceae;Chloropicon	0.99	0.7155	0	0	0	0	0	0	1	0	0	0	0	0	0	0	0	0	0	0	0	0	0	0	0	0	0	0	0	0	0	0	0	0	0	0	0	0	0	0	0	0	0	0	0	0	0
000005744526__507-1182	Eukaryota;Viridiplantae;Chlorophyta	Eukaryota;Viridiplantae;Chlorophyta;Chloropicophyceae;Chloropicales;Chloropicaceae;Chloropicon	0.99	0.7069	0	0	0	0	0	0	1	0	0	0	0	0	0	0	0	0	0	0	0	0	0	0	0	0	0	0	0	0	0	0	0	0	0	0	0	0	0	0	0	0	0	0	0	0	0
000008241769__c7559-6863	Eukaryota;Viridiplantae;Chlorophyta	Eukaryota;Viridiplantae;Chlorophyta;Chloropicophyceae;Chloropicales;Chloropicaceae;Chloropicon	0.99	0.9555	0	1	0	1	0	0	0	0	0	0	0	0	0	0	0	0	0	0	0	0	0	0	0	0	0	0	0	0	0	0	0	0	0	0	0	0	2	0	0	0	0	0	0	0	0
MATOU.v2.26513812__3-180	Eukaryota;Viridiplantae;Chlorophyta	Eukaryota;Viridiplantae;Chlorophyta;Chloropicophyceae;Chloropicales;Chloropicaceae;Chloropicon	0.99	0.6949	0	0	0	0	0	0	0	0	0	0	0	0	0	0	0	0	0	0	0	0	0	0	0	0	0	0	0	0	0	0	0	0	0	0	0	0	0	0	0	0	0	0	0	1	0
MATOU.v2.54923628__6-681	Eukaryota;Viridiplantae;Chlorophyta;prasinophytes	Eukaryota;Viridiplantae;Chlorophyta;Chloropicophyceae;Chloropicales;Chloropicaceae;Chloropicon	0.99	0.7112	0	0	1	0	0	0	0	0	0	0	0	0	0	0	0	0	0	0	0	0	0	0	0	0	0	0	0	0	0	0	0	0	0	0	0	0	0	0	0	0	0	0	0	0	0
000001558355__c3432-2745	Eukaryota;Viridiplantae;Chlorophyta	Eukaryota;Viridiplantae;Chlorophyta;Mamiellophyceae;Mamiellales;Bathycoccaceae;Bathycoccus	1	1	0	1	0	0	0	0	0	0	0	0	0	0	0	0	0	0	0	0	0	0	0	0	0	0	0	0	0	0	0	0	0	0	0	0	0	0	0	0	0	0	0	0	0	0	0
000006284529__c468-1	Eukaryota;Viridiplantae;Chlorophyta;Mamiellophyceae;Mamiellales;Bathycoccaceae;Bathycoccus;Bathycoccus	Eukaryota;Viridiplantae;Chlorophyta;Mamiellophyceae;Mamiellales;Bathycoccaceae;Bathycoccus	0.99	0.9484	0	0	0	0	0	3	0	0	0	0	0	0	0	0	0	0	0	0	0	0	0	0	0	0	0	0	0	0	0	0	0	0	0	0	0	0	0	0	0	0	0	0	0	0	0
000010124488__921-1608	Eukaryota;Viridiplantae;Chlorophyta	Eukaryota;Viridiplantae;Chlorophyta;Mamiellophyceae;Mamiellales;Bathycoccaceae;Bathycoccus	1	0.93	3	0	0	0	0	0	0	0	0	0	0	0	0	0	0	0	0	0	0	0	0	0	0	0	0	0	0	0	0	0	0	0	0	0	0	0	0	0	0	0	0	0	0	0	0
MATOU.v2.158243050__c862-175	Eukaryota;Viridiplantae;Chlorophyta;Mamiellophyceae;Mamiellales;Bathycoccaceae;Bathycoccus;Bathycoccus	Eukaryota;Viridiplantae;Chlorophyta;Mamiellophyceae;Mamiellales;Bathycoccaceae;Bathycoccus	0.99	1	1	0	0	0	0	0	0	0	0	0	0	0	0	0	0	0	0	0	0	0	0	0	0	0	0	0	0	0	0	0	0	0	0	0	0	0	0	0	0	0	0	0	0	0	0
MATOU.v2.65711957__c1125-438	Eukaryota;Viridiplantae;Chlorophyta;Mamiellophyceae;Mamiellales;Bathycoccaceae;Bathycoccus;Bathycoccus	Eukaryota;Viridiplantae;Chlorophyta;Mamiellophyceae;Mamiellales;Bathycoccaceae;Bathycoccus	0.99	0.9956	0	1	0	0	0	0	0	0	0	0	0	0	0	0	0	0	0	0	0	0	0	0	0	0	0	0	0	0	0	0	0	0	0	0	0	0	0	0	0	0	0	0	0	0	0
000000520641__35154-35847	Eukaryota;Viridiplantae;Chlorophyta;Mamiellophyceae;Mamiellales	Eukaryota;Viridiplantae;Chlorophyta;Mamiellophyceae;Mamiellales;Bathycoccaceae;Ostreococcus	1	1	2	0	0	0	0	0	0	0	0	0	0	0	0	0	0	0	0	0	0	0	0	0	0	0	0	0	0	0	0	0	0	0	0	0	0	0	0	0	0	0	0	0	0	0	0
MATOU.v2.152254349__c943-250	Eukaryota;Viridiplantae;Chlorophyta;Mamiellophyceae;Mamiellales;Bathycoccaceae;Ostreococcus	Eukaryota;Viridiplantae;Chlorophyta;Mamiellophyceae;Mamiellales;Bathycoccaceae;Ostreococcus	0.99	1	1	0	0	0	0	0	0	0	0	0	0	0	0	0	0	0	0	0	0	0	0	0	0	0	0	0	0	0	0	0	0	0	0	0	0	0	0	0	0	0	0	0	0	0	0
000001458528__2166-2859	Eukaryota;Viridiplantae;Chlorophyta	Eukaryota;Viridiplantae;Chlorophyta;Mamiellophyceae;Mamiellales;Mamiellaceae;Micromonas	0.99	0.9261	1	0	0	0	0	0	0	0	0	0	0	0	0	0	0	0	0	0	0	0	0	0	0	0	0	0	0	0	0	0	0	0	0	0	0	0	0	0	0	0	0	0	0	0	0
000004657885__1128-1821	Eukaryota;Viridiplantae;Chlorophyta	Eukaryota;Viridiplantae;Chlorophyta;Mamiellophyceae;Mamiellales;Mamiellaceae;Micromonas	1	0.9251	0	0	0	0	0	0	0	0	0	0	0	0	0	0	0	0	0	0	0	0	0	0	0	0	0	0	0	0	0	0	0	0	0	0	0	0	0	0	0	0	0	0	0	0	0
000005893186__1479-2172	Eukaryota;Viridiplantae;Chlorophyta	Eukaryota;Viridiplantae;Chlorophyta;Mamiellophyceae;Mamiellales;Mamiellaceae;Micromonas	1	0.9307	0	0	0	0	0	0	0	0	0	0	0	0	0	0	0	0	0	0	0	0	0	0	0	0	0	0	0	0	0	0	0	0	0	0	0	0	0	0	0	0	0	0	0	0	0
000006195058__c1373-758	Eukaryota;Viridiplantae;Chlorophyta	Eukaryota;Viridiplantae;Chlorophyta;Mamiellophyceae;Mamiellales;Mamiellaceae;Micromonas	1	0.9251	1	0	0	0	0	0	0	0	0	0	0	0	0	0	0	0	0	0	0	0	0	0	0	0	0	0	0	0	0	0	0	0	0	0	0	0	0	0	0	0	0	0	0	0	0
CAMNT_0033929163__c2973-2280	Eukaryota;Viridiplantae;Chlorophyta;Mamiellophyceae;Mamiellales;Mamiellaceae;Micromonas;Micromonas_sp,_Strain_NEPCC29	Eukaryota;Viridiplantae;Chlorophyta;Mamiellophyceae;Mamiellales;Mamiellaceae;Micromonas	0.99	0.9264	3	0	0	0	0	0	0	0	0	0	0	0	0	0	0	0	0	0	0	0	0	0	0	0	0	0	0	0	0	0	0	0	0	0	0	0	0	0	0	0	0	0	0	0	0
MATOU.v2.94160316__453-1074	Eukaryota;Viridiplantae;Chlorophyta;prasinophytes;Mamiellophyceae;Mamiellales;Mamiellaceae;Micromonas;Micromonas	Eukaryota;Viridiplantae;Chlorophyta;Mamiellophyceae;Mamiellales;Mamiellaceae;Micromonas	0.99	0.9372	0	0	0	0	0	0	0	0	0	0	0	0	0	0	0	0	0	0	0	0	0	0	0	0	0	0	0	0	0	0	0	0	0	0	0	0	0	0	0	0	0	0	0	0	0
TARA_AOS_82_MAG_00137_000000000162.1.2__210-903	Eukaryota;Viridiplantae;Chlorophyta;Mamiellophyceae;Mamiellales;Mamiellaceae;Micromonas	Eukaryota;Viridiplantae;Chlorophyta;Mamiellophyceae;Mamiellales;Mamiellaceae;Micromonas	0.99	93.07	0	0	0	0	0	0	0	0	0	0	0	0	0	0	0	0	0	0	0	0	0	0	0	0	0	0	0	0	0	0	0	0	0	0	0	0	0	0	0	0	0	0	0	0	0
000002686133__c1173-498	Eukaryota;Viridiplantae;Chlorophyta	Eukaryota;Viridiplantae;Chlorophyta;Trebouxiophyceae;Elliptochloris clade;Coccomyxa	0.98	0.6767	0	0	0	0	0	0	0	0	0	0	0	0	0	0	0	0	0	0	0	0	0	0	0	0	0	0	1	0	0	0	0	0	0	0	0	0	0	0	0	0	0	0	0	0	0
000003673168__c794-119	Eukaryota;Viridiplantae;Chlorophyta	Eukaryota;Viridiplantae;Chlorophyta;Trebouxiophyceae;Elliptochloris clade;Coccomyxa	0.98	0.6781	0	0	0	0	0	0	0	0	0	0	0	0	0	0	0	0	0	0	0	0	0	0	0	0	0	0	0	0	0	0	0	0	0	0	0	0	0	0	0	0	0	0	0	0	0
MATOU.v2.29286095__c905-230	Eukaryota;Viridiplantae;Chlorophyta	Eukaryota;Viridiplantae;Chlorophyta;Trebouxiophyceae;Elliptochloris clade;Coccomyxa	0.98	0.6638	0	0	0	0	0	0	0	0	0	0	0	0	0	0	0	0	0	0	0	0	0	0	0	0	0	0	0	0	0	0	0	0	0	0	0	0	0	0	0	0	0	0	1	0	0
MATOU.v2.68769398__c819-144	Eukaryota;Viridiplantae;Chlorophyta	Eukaryota;Viridiplantae;Chlorophyta;Trebouxiophyceae;Elliptochloris clade;Coccomyxa	0.99	0.6609	0	0	0	0	0	0	0	0	0	0	0	0	0	0	0	0	0	0	0	0	0	0	0	0	0	0	0	0	0	0	0	0	0	0	0	0	0	0	1	0	0	0	0	0	0
TARA_PSE_93_MAG_00228_000000001109.8.2__207-873	Eukaryota;Viridiplantae;Chlorophyta;Pyramimonadophyceae;Pyramimonadales;Pyramimonadaceae;Pyramimonas	Eukaryota;Viridiplantae;Chlorophyta;Trebouxiophyceae;Elliptochloris clade;Coccomyxa	0.98	0.6652	0	0	0	0	0	0	0	0	0	0	0	0	0	1	0	0	0	0	0	0	0	0	0	0	0	0	0	0	0	0	0	0	0	0	0	0	0	0	0	0	0	0	0	0	0
					15	17	9	14	6	4	7	7	0	1	5	4	1	2	2	2	3	3	7	3	5	4	1	2	0	1	15	2	0	2	3	5	0	3	1	1	5	3	3	3	6	2	4	13	3
*Pierella Karlusich, Juan José, et al. "A robust approach to estimate relative phytoplankton cell abundances from metagenomes." Molecular Ecology Resources 23.1 (2023): 16-40.
*Blast Coverage and Identity were manually checked through the NCBI Blast.
[truncated: 9 more columns]

## Sheet: Table S6
	psbO gene hits									Absolute abundances
Taxa	Haptophytes	Dinoflagellates	Diatoms	Pelagophytes	Chrysophytes	Chlorophytes	Each psbO represents the absolute abundance		Haptophytes	Dinoflagellates	Diatoms	Pelagophytes	Chrysophytes	Chlorophytes
CTD002	2			1		12	719067		1.43813e+06	0	0	719067	0	8.62881e+06
CTD003	4	1		9		3	643936		2.57574e+06	643936	0	5.79542e+06	0	1.93181e+06
CTD004	5			3		1	546711		2.73356e+06	0	0	1.64013e+06	0	546711
CTD005	7	1		4		2	401470		2.81029e+06	401470	0	1.60588e+06	0	802940
CTD006	4				2		515451		2.06181e+06	0	0	0	1.0309e+06	0
CTD007				1		3	382350		0	0	0	382350	0	1.14705e+06
CTD008	1			3		3	249238		249238	0	0	747714	0	747714
CTD009	1			6			300543		300543	0	0	1.80326e+06	0	0
CTD010
CTD011					1		1.4741e+06		0	0	0	0	1.4741e+06	0
CTD012	4				1		239389		957554	0	0	0	239389	0
CTD013	3			1			362321		1.08696e+06	0	0	362321	0	0
CTD014	1						953943		953943	0	0	0	0	0
CTD015						1	533884		0	0	0	0	0	533884
CTD016				2			233060		0	0	0	466119	0	0
CTD017			1		1		932996		0	0	932996	0	932996	0
CTD018	3						297866		893598	0	0	0	0	0
CTD019	2						256509		513019	0	0	0	0	0
CTD020	3	1	1	1	1		473176		1.41953e+06	473176	473176	473176	473176	0
CTD021	2	1					376657		753314	376657	0	0	0	0
CTD022	2	1			2		735255		1.47051e+06	735255	0	0	1.47051e+06	0
CTD023	2				2		577113		1.15423e+06	0	0	0	1.15423e+06	0
CTD024			1				1.37184e+06		0	0	1.37184e+06	0	0	0
CTD025		1			1		573370		0	573370	0	0	573370	0
CTD026
CTD027			1				1.09444e+06		0	0	1.09444e+06	0	0	0
CTD028	9	2	1		2	1	572281		5.15053e+06	1.14456e+06	572281	0	1.14456e+06	572281
CTD029	2						798415		1.59683e+06	0	0	0	0	0
CTD030
CTD031			1				798272		0	0	798272	0	0	0
CTD032	3						651261		1.95378e+06	0	0	0	0	0
CTD033	3	1		1			497828		1.49348e+06	497828	0	497828	0	0
CTD034
CTD035				3			1.47568e+06		0	0	0	4.42704e+06	0	0
CTD036							595304		0	0	0	0	0	0
CTD037	1						843960		843960	0	0	0	0	0
CTD038	2				1	2	670089		1.34018e+06	0	0	0	670089	1.34018e+06
CTD039	1			2			571430		571430	0	0	1.14286e+06	0	0
CTD040					1	1	329487		0	0	0	0	329487	329487
CTD042		2		1			230549		0	461098	0	230549	0	0
CTD043	3	1		1	1		259803		779409	259803	0	259803	259803	0
CTD044				1	1		235279		0	0	0	235279	235279	0
CTD045	1	1			1	1	285088		285088	285088	0	0	285088	285088
CTD046	10	1		1		1	366421		3.66421e+06	366421	0	366421	0	366421
CTD047	2				1		488628		977256	0	0	0	488628	0
CTD048	1						183393		183393	0	0	0	0	0
CTD049	2			4		1	284330		568661	0	0	1.13732e+06	0	284330
CTD050	2						481471		962942	0	0	0	0	0
CTD051	9	1		1	1	3	213902		1.92512e+06	213902	0	213902	213902	641706
CTD052	2	1			2		323985		647970	323985	0	0	647970	0
CTD053	1			3		4	1.60465e+06		1.60465e+06	0	0	4.81394e+06	0	6.41859e+06
CTD054	13			4		20	791115		1.02845e+07	0	0	3.16446e+06	0	1.58223e+07
CTD055	16		3	2		13	529637		8.47419e+06	0	1.58891e+06	1.05927e+06	0	6.88528e+06
	129	16	9	55	22	72

## Sheet: Table S7
		Trimmomatic	Forward read					Internal Standard Recovery (all three genomic standards)			# Individual genome internal standard reads									Internal Standard Genomes added to the sample (Sa)				Recovery ratio (R)						Gene abundance
ID	RAW	QC (LEADING:5 TRAILING:5 SLIDINGWINDOW:5:20 MINLEN:50)	Number	min_len	avg_len	max_len		Reads (blastn, 95%id, 50%coverage)	Reads without internal		All three internal (blastx, 95% id)	Recovery ratio	Thermus Sp)	cov. (Sr)	Blautia (Sp)	cov. (Sr)	Deinococcus (Sp)	cov. (Sr)		Thermus added	Blautia added	Deinococcus added		Based on Thermus. recovery	Based on Blautia recovery	Based on Deino. recovery	average recovery of all three internal standards	%CV		Total recA hits (recA Gs)	Total radA hits (Archaea Gs)	Bacteria abundance per L (recA Ga) (1L)	Archaea abundance per L (1L)	Synechococcales in recA	Total psbO hits	Eukaryotic psbO hits	Synechococcales hits (recA) (1L)	Eukaryota/Synechococcales	Eukaryota abundance (recA adjusted) (1L)-Equation4	Eukaryota cell abundance (based on psbO) (1L)- Equation3
CTD002	126933421	122712232	91658286	120	214.9	300		3702419	87955867		3327003	3.62979	1557756	694.187	1063883	186.189	705364	224.067		2.21327e+07	7.65252e+06	1.44675e+07		3.13648e-05	2.43304e-05	1.54876e-05	2.37276e-05	33.5295		33154	3415	1.39728e+09	1.43925e+08	825	930	219	3.47697e+07	0.308017	1.07096e+07	9.22976e+06
CTD003	122882451	118411323	90059665	120	218.2	300		1168659	88891006		1046321	1.16181	477666	212.864	354220	61.9916	214435	68.1179		7.53363e+06	2.6048e+06	4.92453e+06		2.82551e-05	2.3799e-05	1.38324e-05	2.19622e-05	33.6248		32257	2223	1.46875e+09	1.0122e+08	1945	1812	260	8.85615e+07	0.167526	1.48363e+07	1.18385e+07
CTD007	110759268	108041526	85311984	120	216.2	300		4280158	81031826		3830602	4.49011	1676667	747.178	1410529	246.855	743406	236.152		1.38755e+07	4.79754e+06	9.07003e+06		5.38487e-05	5.14544e-05	2.60365e-05	4.37799e-05	35.2052		35035	1229	8.00254e+08	2.80723e+07	4501	3672	48	1.0281e+08	0.013245	1.36172e+06	1.09639e+06
CTD014	51577155	50220810	35689196	120	203.3	300		2605821	33083375		2342757	6.56433	1132814	504.819	745090	130.397	464853	147.666		1.47268e+07	5.09187e+06	9.62647e+06		3.4279e-05	2.56089e-05	1.53396e-05	2.50758e-05	37.8092		16413	59	6.54534e+08	2.35286e+06	2045	1567	18	8.15526e+07	0.0116204	947674	717822
CTD024	90262228	86373264	58295647	120	217.8	300		160877	58134770		142961	0.245234	58002	25.8476	52210	9.13721	32749	10.4031		1.69117e+06	584731	1.10547e+06		1.52839e-05	1.56263e-05	9.4106e-06	1.34403e-05	25.9965		14401	832	1.07148e+09	6.19035e+07	4865	4041	17	3.61972e+08	0.00422465	1.5292e+06	1.26486e+06
CTD034	76279650	73589383	49382665	120	201.9	300		61775	49320890		54044	0.109439	27534	12.2701	13838	2.42177	12672	4.02541		561830	194256	367253		2.18394e-05	1.24669e-05	1.09609e-05	1.50891e-05	39.0633		23369	578	1.54874e+09	3.83059e+07	5990	4639	55	3.96976e+08	0.0119983	4.76302e+06	3.64502e+06
CTD036	41054753	39821186	27928070	120	205.3	300		33495	27894575		29326	0.105005	13735	6.12077	8740	1.52958	6851	2.1763		526361	181993	344068		1.16285e-05	8.4046e-06	6.32522e-06	8.78609e-06	30.4131		11571	210	1.31697e+09	2.39014e+07	3786	3073	26	4.30908e+08	0.00853298	3.67693e+06	2.95922e+06
CTD045	115346126	112500806	81146409	120	210.8	300		229233	80917176		204112	0.251535	100596	44.8289	54542	9.54533	48974	15.5572		631350	218293	412696		7.10048e-05	4.37271e-05	3.76965e-05	5.08095e-05	34.9299		40221	573	7.91604e+08	1.12774e+07	6734	5255	69	1.32534e+08	0.0133051	1.76338e+06	1.35801e+06
CTD053	55470906	53873140	37520317	120	210.1	300		70525	37449792		62671	0.167032	30083	13.406	17281	3.02433	15307	4.86245		871121	301195	569427		1.53893e-05	1.00411e-05	8.5392e-06	1.13232e-05	31.798		14022	461	1.23834e+09	4.07129e+07	840	837	130	7.4184e+07	0.183876	1.36406e+07	1.14808e+07
CTD055	115640249	111107391	82655470	120	225.9	300		137180	82518290		122911	0.148703	53917	24.0272	40847	7.14858	28147	8.94123		668237	231047	436808		3.59561e-05	3.09399e-05	2.04695e-05	2.91218e-05	27.1335		13659	3966	4.6903e+08	1.36187e+08	120	463	368	4.12062e+06	3.87368	1.5962e+07	1.26366e+07
																																			26289	1210
